# Supplementary material for: The Role of Land Use Types and Water Chemical Properties in Structuring the Microbiomes of a Connected Lake System
Source: Front Microbiol. 2020 Feb 12;11:89. doi: 10.3389/fmicb.2020.00089 (PMC7029742; doi:10.3389/fmicb.2020.00089)
Supplement: Supplementary file 2 [file Data_Sheet_2.xlsx]

## Sheet: README
Metadata and OTU table
From Marmen et al, "The role of land use types and water chemical properties in structuring the microbiomes of a connected system of oligotrophic lakes"
The excel file has two datasets:
1) A metadata table, with all of the sampling locations.
2) The OTU table, at 97% identity.
Data for the retention times and volumes of the lakes is collected from the following sources:
1. Landesamt für Umwelt, Gesundheit und Verbraucherschutz (LUGV) Brandenburg, Germany (2013) Nachweis der Wasserverfügbarkeit für die Herstellung der ökologischen Durchgängigkeit im Land Brandenburg, Teil 2: Nachweis der Wasserverfügbarkeit für alle überregionalen und regionalen Vorranggewässer.
2. Landesamt für Umwelt, Gesundheit und Verbraucherschutz (LUGV) Brandenburg, Germany (2012) Gewässerentwicklungskonzept Rhin 1 und 2.

## Sheet: Metadata
															Water Chemical properties						Local scale land uses						Basin land uses
Number	Sample_name	Site name	Trophic state (Land Brandenburg)	Trophic state (simplified)	Basin name	Coordinates N	Coordinates E	Date of sampling	water body type	Sampling Notes	Time to filtration	Volume in m3 (see README tab for source)	Retention time in years (see README tab for source)	Basin size (m2)	NO3 + NO2 (mg/L)	pH	Temperature	Ammonium (mg/L)	Total phosphorus (mg/L)	Chlorophyll a (mg/L)	Urban fabrics	Arbal lands	Pastures areas	Hetrogeneous agriculture	Forests	Waters bodies	Urban fabrics	Arbal lands	Pastures areas	Hetrogeneous agriculture	Forests	Waters bodies
1	Sto	Stolpsee	e2	eutrophic	Havel	53.1712	13.2336	16.7.14	Lake	Littoral	In the same day	25000000	3	1.46421e+09	0.004	8.44	21.78	0.039	0.032	0.0263587	7.02706	7.29964	14.0505	0	68.9874	2.63538	2.1628	25.3376	7.50813	1.98117	50.2275	10.4094
2	Thy	Thymensee	e2-p1	polytrophic	Havel	53.2109	13.1616	9.7.14	Lake	Littoral	In the same day	2000000	<1	2.478e+07	0.006	7.88	23.66	0	0.029	0.032993	0	0	0	0	100	0	0	7.63512	3.59331	0	81.0795	6.20337
3	Swt	Schwedtsee	e2-p1	polytrophic	Havel	53.19	13.1478	16.7.14	Lake	Littoral	In the same day	2000000	<1	3.40296e+07	0.005	8.49	21.99	0.007	0.028	0.0994746	24.6672	0	0.995206	0	28.9257	6.25436	0.253145	5.5602	4.08535	0	80.0919	5.79719
4	Fur	Baalensee	NA (likely e2-p1)	eutrophic	Havel	53.1803	13.15	16.7.14	Lake	Littoral	In the same day	NA	NA	1.14458e+09	0.003	8.55	22.63	0	0.014	0.0276197	65.5677	0	1.80316	0	15.2362	13.3749	2.15572	24.6016	8.16682	2.02896	49.693	10.3903
5	S.L_2	Grosser Schwaberowsee	NA	eutrophic	Havel	53.2408	13.1171	9.7.14	Lake	Littoral	In the same day	NA	NA	4.87533e+06	0.004	8.24	23.99	0.003	0.022	0.0341283	0	9.77249	0	0	90.2275	0	0	0.263039	0.187903	0	90.7931	6.01738
6	S.L_1	Krummer See	NA	eutrophic	Havel	53.2459	13.0967	9.7.14	Lake	Littoral	In the same day	NA	NA	597800	0.031	8.15	24.64	0.005	0.018	0.0445385	0	0	7.01367	0	92.9863	0	0	0	1.52892	0	98.4711	0
7	G.Pri	Grosser Priepertsee	NA (likely e1-e2)	eutrophic	Havel	53.2294	13.044	9.7.14	Lake	Littoral	In the same day	NA	NA	5.05183e+08	0.005	8.54	22.31	0.004	0.02	0.0427087	7.07125	60.1742	4.24187	0	24.3753	4.13744	2.61751	15.3485	10.0598	0.964677	59.6591	8.4782
8	Eif	Ellbogensee	NA (likely e2-p1)	eutrophic	Havel	53.2111	13.0349	9.7.14	Lake	Littoral	In the same day	NA	NA	1.06645e+09	0.004	8.65	22.61	0.002	0.034	0.100773	3.01104	35.1633	0	12.6273	46.9291	2.26917	2.15118	26.0494	8.47956	2.08771	47.7026	10.5656
9	Str	Grosser Pälitzsee	NA	eutrophic	Havel	53.2047	12.9915	9.7.14	Lake	Littoral	In the same day	NA	NA	5.40631e+08	0.006	8.4	21.39	0.02	0.012	0.0105705	3.46406	34.1078	0	5.81341	55.267	1.34771	1.72827	35.7101	7.33255	3.02047	36.373	12.6703
10	F.P	Fish pond_1	NA (likely e2-p1)	polytrophic	Havel	53.189	12.8909	9.7.14	Fish pond	Littoral	In the same day	NA	NA	5.00666e+08	0.004	8.73	24.25	0.005	0.134	0.0601344	0	16.8538	1.71282	16.4289	57.495	7.50942	1.74153	36.2215	7.07768	3.02685	36.3181	12.1964
11	Wan	Grosser Wannsee	NA (likely e1-e2)	eutrophic	Havel	52.4517	13.1486	29.6.14	Lake	Littoral	ON	NA	NA	NA	0.459	NA	NA	0.068	0.03	0.00859061	31.3928	2.14576	0.0922093	0.397621	55.518	0.921432	NA	NA	NA	NA	NA	NA
12	Tie	Tietzowsee	NA	eutrophic	Rhin	53.1718	12.8832	9.7.14	Lake	Littoral	In the same day	NA	NA	9.80968e+06	0.003	8.45	22.53	0.004	0.015	0.0342004	0.557744	0	2.4562	28.5383	67.5714	0.876379	0	0.021062	3.15761	6.12837	84.0381	6.65481
13	Scf	Schlabornsee	e2	eutrophic	Rhin	53.1523	12.8763	9.7.14	Lake	Littoral	In the same day	3000000	<1	8.38728e+07	0.006	8.3	22.39	0.015	NA	0.022118	13.0268	8.48134	0	5.77795	60.2044	2.96721	2.45697	16.3796	3.09382	3.9484	62.6598	10.909
14	G.Rhe	Grosser Rheinsberger see	e1-e2	eutrophic	Rhin	53.1281	12.8758	9/7.14	Lake	Littoral	In the same day	21000000	4	1.31517e+08	0.006	7.86	22.08	0.022	0.016	0.0111782	0	2.56839	3.57824	12.058	79.7329	2.06252	2.01262	21.9862	3.88243	3.92431	58.1883	9.64547
15	Gri	Grienericksee	e1-e2	eutrophic	Rhin	53.1093	12.8869	9.7.14	Lake	Littoral	In the same day	4000000	<1	1.44809e+08	0.004	8.22	22.13	0.007	0.011	0.0155887	22.0132	4.07762	0.0630808	0	71.7776	0.883286	2.12398	24.2633	3.57705	3.68313	56.6629	9.36206
16	Tor	Tornowsee	e1-e2	eutrophic	Rhin	53.021	12.8098	26.6.14	Lake	Littoral	In the same day	8000000	<1	3.86085e+07	0.01	8.15	18.26	0.01	0.037	0.0146157	0	0	0	0	100	0	1.02291	22.9634	0	0	68.9415	4.76478
17	Zer	Zermützelsee	e2-p1	eutrophic	Rhin	53.016	12.8346	26.6.14	Lake	Littoral	In the same day	5000000	<1	5.161e+08	0.005	8.53	18.3	0.009	0.045	0.065305	0	4.09677	0	7.77123	88.132	0	1.99541	30.783	5.82201	2.39353	52.6947	5.48762
18	Gud	Gudelacksee	e1-e2	eutrophic	Rhin	52.9735	12.9799	3.7.14	Lake	Littoral	ON	46000000	3	1.6498e+08	0.007	8.63	19.3	0.006	0.012	0.00768683	6.38331	3.17701	11.1968	14.3063	59.9541	0	2.50562	55.6979	11.479	2.05021	23.3802	4.62072
19	Wut	Wutzsee	m2	mesotrophic	Rhin	52.9722	12.9933	3.7.14	Lake	Littoral	ON	12000000	2	7.66681e+07	0.016	8.52	19.7	0.005	0.009	0.00584683	14.6407	20.143	0	1.85783	63.3585	0	1.35618	54.9753	15.2471	2.69646	22.816	2.90886
20	Dal	Dollgower See	e2	eutrophic	Rhin	53.0747	13.0127	3.7.15	Lake	Littoral	ON	NA	NA	6.43835e+06	0.005	8.49	20.05	0	0.051	0.0348874	10.0694	20.7439	8.76241	0	60.4243	0	4.1154	33.2828	3.18302	2.4675	56.9513	0
21	Sal	Salchowsee	NA	eutrophic	Rhin	52.9822	13.0595	3.7.14	Lake	Littoral	ON	NA	NA	4.04838e+07	0.004	8.18	19.98	0.033	0.023	0.00895338	1.10245	54.0569	0	24.6147	20.2259	0	1.03629	62.9908	8.20949	2.16806	23.2284	2.36693
22	G.Dol	Grosser Dölchsee	NA	eutrophic	Rhin	52.9819	13.0965	3.7.15	Lake	Littoral	ON	NA	NA	1.68424e+07	0.274	8.4	20.41	0.019	0.013	0.00953954	0	58.626	0	0	38.1039	3.27008	2.02699	62.5397	8.01517	0	25.9287	1.48945
23	Huw	Huwenowsee	NA (likely m2-e1)	eutrophic	Rhin	52.9737	13.1001	3.7.14	Lake	Littoral	ON	NA	NA	9.63466e+06	0.796	8.7	20.43	0.007	0.015	0.0074472	5.26859	63.0778	2.97423	0	28.6794	0	3.22555	65.0928	13.9382	0	17.6207	0.12269
24	Toy	Gerlinsee	m1	mesotrophic	Stechlin	53.1341	12.9935	27.6.14	Lake	Littoral	In the same day	NA	NA	2.26657e+07	0.004	NA	NA	0.005	0.01	0.00325205	0	0	0	0	82.4796	17.5204	1.4772	0	0	0	79.2731	19.1851
25	Stl	Stechlinsee	o-m1	oligo-mesotrophic	Stechlin	53.1534	13.0256	24.6.14	Lake	From boat	In the same day	100000000	65	1.75709e+07	0.005	8.73	22.18	0.009	0.011	0.00659636	2.211	0	0	0	96.4053	0	1.90553	0	0	0	74.2449	23.8496
26	Dag	Dagowsee	e2	eutrophic	Stechlin	53.1678	13.2072	28.6.15	Lake	Littoral	ON	1200000	NA	3.7942e+06	0.004	7.86	19.8	0.006	0.011	0.00851424	17.4681	0	0	0	80.8036	1.72826	1.84185	0	0	0	98.1582	0
27	S.Wen	Kleiner Wentowsee	NA (likely p1-p2)	polytrophic	Stechlin	53.076	13.1763	16.7.14	Lake	Littoral	In the same day	NA	NA	1.78988e+08	0.004	8.81	23.06	0.004	0.099	0.3208	20.1	17.2371	0	0	62.6629	0	1.22282	22.7487	5.62819	0.594831	63.6638	4.06132
28	Wen	Grosser Wentowsee	p1-p2	polytrophic	Stechlin	53.0555	13.2524	16.7.14	Lake	Littoral	In the same day	6000000	<1	2.53512e+08	0.004	8.85	23.88	0.004	0.05	0.285558	4.60706	38.5922	3.43756	0.0931156	53.2701	0	1.65845	30.9714	7.1461	0.419971	53.9988	4.17322
29	IL	Sidowsee	NA (likely e1-e2)	eutrophic	Lychen	53.1845	13.2233	16.7.14	Lake	Littoral	In the same day	NA	NA	1.52714e+06	0.004	8.72	21.83	0.011	0.02	0.0124283	19.6031	0	0	0	62.9201	17.4768	0.406087	0	0	0	79.6726	19.9213
30	Has	Haussee _ N2	NA (likely e1-e2)	eutrophic	Lychen	53.1794	13.2436	16.7.14	Lake	Littoral	In the same day	NA	NA	3.02407e+08	0.013	7.89	20.58	0.016	NA	0.0171065	27.5013	2.79731	0	0	50.0782	19.6231	1.99171	29.4734	4.91038	1.92081	51.763	9.75493
31	Lyc	Grosser Lychensee	e2	eutrophic	Lychen	53.2104	13.2975	23.7.14	Lake	Littoral	In the same day	18000000	3	2.87471e+08	0.003	8.07	21.73	0	0.024	0.0100235	7.24919	15.3642	0	5.25138	68.372	3.76314	1.99661	30.3306	5.1665	1.93401	50.4773	9.89961
32	Zen	Oberpfuhlsee	e1-e2	eutrophic	Lychen	53.2124	13.3175	23.7.14	Lake	Littoral	In the same day	2000000	<1	2.63156e+08	0.003	8.42	23.38	0	0.019	0.007426	24.6494	3.11156	4.97045	20.2902	39.3451	7.63331	1.77333	30.4985	5.64987	1.647	50.9758	9.24208
33	Kue	Grosser Kuestrinsee	e1	eutrophic	Lychen	53.2301	13.381	23.7.14	Lake	Littoral	In the same day	17000000	5	2.25707e+08	0.005	8.23	23.6	0.008	0.011	0.000555953	0	0	6.32818	0	93.5955	0.0762899	1.87663	34.7955	6.08996	1.80762	45.4689	9.71251
34	S.Luz	Schmaler Luzin	m1	mesotrophic	Lychen	53.3196	13.436	26.6.14	Lake	From boat	In the same day	20980000	NA	2.24478e+07	0	8.37	17.9	0	0.01	0.00195801	10.7673	35.3581	11.1497	2.16224	29.6518	10.9108	10.6798	28.9478	3.50133	1.23504	31.0403	24.5957
35	HS	Feldberger Haussee	NA (likely e1-e2)	eutrophic	Lychen	53.343	13.4483	26.6.14	Lake	From boat	In the same day	8150000	NA	4.02576e+06	0.003	8.51	18.2	0.005	0.017	0.0212552	38.7124	4.67526	0	0	42.9615	13.6509	24.8872	1.52156	4.53077	0	36.8085	32.2519
36	BL	Breiter Luzin	m1	mesotrophic	Lychen	53.3536	13.4648	26.6.14	Lake	From boat	In the same day	77040000	NA	1.068e+07	0.003	8.45	18.08	0.004	0.01	0.00603837	1.44845	28.902	0.00320643	0	60.7818	8.86459	0.172778	30.4079	0.703468	0	37.905	30.8109
37	Suc	Suckower Haussee	NA (likely e1-e2)	eutrophic	Lychen	53.1561	13.8469	23.7.14	Lake	Littoral	In the same day	8000000	8	1.51971e+07	0.003	8.63	24.68	0.02	0.02	0.00102019	8.59347	16.8507	0	0	73.2846	1.27133	2.55663	49.0487	9.86517	0	35.0444	3.48518
38	Hos	Haussee n3	m2	mesotrophic	Lychen	53.2539	13.5259	23.7.14	Lake	Littoral	In the same day	NA	NA	9.63466e+06	0.004	8.52	24.56	0.002	0.01	0.00126955	0	36.8873	0	0	59.0022	4.11049	1.26858	55.8097	0	0	33.6348	7.55825
39	Boi	Küchenteich	NA (likely e2-p1)	eutrophic	Ucker	53.263	13.5994	23.7.14	Lake	Littoral	In the same day	NA	NA	1.15992e+07	0.005	7.92	23.33	0	0.022	0.0089449	32.1198	16.7102	0	0	51.17	0	3.2447	52.5625	0	0	38.8897	5.30318
40	Ster	Sternhagener See	m2	mesotrophic	Ucker	53.2466	13.7833	23.7.14	Lake	Littoral	In the same day	7000000	6	2.84837e+07	0.003	8.07	21.73	0.007	0.013	0.00201895	3.08107	61.3354	16.3447	0	19.2389	0	1.03475	42.9874	6.94412	0.434765	43.6979	4.90098
41	unt	Unteruckersee	m1-m2-e1	mesotrophic	Ucker	53.2564	13.8556	23.7.14	Lake	Littoral	In the same day	102000000	6	2.83771e+08	0.004	8.62	24.82	0.01	0.015	0.000673426	19.5543	33.1924	10.6497	8.16431	0	0	1.92162	63.9179	8.40222	1.8014	13.5577	7.56771
42	Wart	Grosser Warthesee	e1	eutrophic	Ucker	53.2178	13.5176	23.7.14	Lake	Littoral	In the same day	NA	NA	2.92575e+07	0.004	8.58	24	0.01	0.029	0.00431613	0	70.2818	2.5058	0	27.2124	0	1.3823	65.984	8.20543	4.31984	17.2498	2.85862
43	Har	Hardenbeck	NA (likely e2-p1)	polytrophic	None	53.2603	13.5532	23.7.14	Lake	Littoral	In the same day	NA	NA	NA	0.006	9.03	23.37	0.006	0.589	0.0665726	28.9709	71.0291	0	0	0	0	NA	NA	NA	NA	NA	NA
44	Bur	Bürgersee	NA (likely m2-e1)	eutrophic	None	53.167	13.2069	23.7.14	Lake	Littoral	In the same day	NA	NA	5.48045e+06	0.004	8.64	25	0.005	0.04	0.00453154	0.602827	0	51.8751	0	40.9921	0	3.3531	0	43.4806	2.6476	48.5868	0
45	Hol	Hölzerner See	e2-p1	polytrophic	Berlin_ Spree (SE of Berlin)	52.1863	13.7033	5.7.14	Lake	Littoral	In the same day	9000000	NA	2.15375e+07	0.004	NA	NA	0.006	0.02	0.0244534	0.593842	0	5.74783	0	92.2023	1.45598	NA	NA	NA	NA	NA	NA
46	Tol	Tollensesee	NA	mesotrophic	Tollensesee Lake	53.5123	13.2134	24.6.14	Lake	From boat	In the same day	316000000	NA	NA	0.009	8.48	17.5	0.002	0.016	0.011768	4.87153	10.7094	6.96811	13.8068	55.9243	0	NA	NA	NA	NA	NA	NA

## Sheet: OTUs_table
Code	Phylum	Class	Order	Family	Genus	BL	Boi	Bur	Dag	Dal	Eif	Fur	G.Dol	G.Pri	G.Rhe	Gri	Gud	Hos	How	HS	IL	Kue	Lyc	S.L_1	S.L_2	S.Luz	Sal	Ster	Stl	Sto	Str	Suc	Swt	Thy	Tie	Tor	unt	Wart	Wut	Zen	Zer
denovo43742	Proteobacteria	Betaproteobacteria	Neisseriales	Neisseriaceae	Deefgea	0	3	0	13	4	1	0	2	1	2	0	2	0	0	0	0	1	0	0	1	0	4	0	0	3	4	0	1	1	1	2	4	0	0	0	1
denovo190038	Proteobacteria	Betaproteobacteria	Burkholderiales	Comamonadaceae	Rhodoferax	3	2	1	7	2	1	4	0	1	0	0	1	0	1	1	0	0	1	0	9	0	3	3	0	0	2	0	3	3	0	1	0	0	1	0	0
denovo164148	Proteobacteria	Betaproteobacteria	Burkholderiales	Comamonadaceae	Unclassified	1	0	2	2	1	0	0	2	0	0	2	1	2	2	0	3	3	0	1	2	1	3	0	0	0	4	2	1	1	0	3	1	4	1	6	0
denovo102858	Proteobacteria	Alphaproteobacteria	Rickettsiales	Pelagibacteraceae	Unclassified	0	0	0	3	0	0	1	3	0	1	1	6	2	1	0	0	0	1	3	0	3	2	0	1	0	1	0	0	1	0	3	2	3	5	2	0
denovo154633	Proteobacteria	Betaproteobacteria	Burkholderiales	Comamonadaceae	Limnohabitans	0	0	2	2	1	1	3	2	2	1	3	1	3	2	1	2	0	3	0	1	1	1	0	3	0	2	3	0	0	0	3	2	2	4	0	0
denovo89582	Proteobacteria	Betaproteobacteria	Burkholderiales	Comamonadaceae	Simplicispira	0	2	0	6	6	0	0	2	0	1	4	0	1	1	4	4	1	0	0	2	3	0	0	0	0	1	1	0	4	2	2	1	2	0	0	1
denovo180050	Proteobacteria	Betaproteobacteria	Burkholderiales	Comamonadaceae	Unclassified	2	1	1	0	0	0	1	0	0	0	0	0	5	2	0	2	1	1	0	3	1	5	4	2	4	0	1	2	5	1	1	2	1	2	1	0
denovo259367	Proteobacteria	Deltaproteobacteria	MIZ46	Unclassified	Unclassified	0	0	0	5	0	2	0	0	1	0	0	0	0	0	0	1	0	0	38	0	0	0	0	0	0	0	0	0	1	0	0	0	0	0	3	0
denovo300501	Proteobacteria	Gammaproteobacteria	Alteromonadales	OM60	Haliea	0	0	0	23	2	0	0	0	0	0	0	8	0	0	0	2	1	1	0	1	2	0	0	0	2	2	1	0	0	0	0	4	0	1	0	0
denovo123423	Proteobacteria	Betaproteobacteria	Burkholderiales	Comamonadaceae	Paucibacter	0	0	1	1	0	0	0	1	0	0	0	0	1	0	0	1	0	0	2	0	0	0	1	0	0	1	40	0	0	0	0	1	0	0	1	0
denovo294790	Proteobacteria	Deltaproteobacteria	Myxococcales	OM27	Unclassified	0	3	1	0	0	0	5	0	0	1	8	0	1	0	0	0	3	2	0	0	0	0	0	0	0	1	0	1	0	0	1	0	0	0	22	2
denovo44601	Proteobacteria	Betaproteobacteria	Burkholderiales	Comamonadaceae	Rhodoferax	0	0	0	0	7	0	0	0	0	0	0	0	0	0	41	1	0	0	1	0	0	0	0	0	0	0	0	0	1	0	0	0	0	0	0	0
denovo145633	Proteobacteria	Betaproteobacteria	Burkholderiales	Oxalobacteraceae	Unclassified	0	0	3	0	0	0	3	0	2	1	1	2	1	0	1	4	1	0	0	4	2	1	6	2	7	1	1	0	1	1	1	2	0	3	0	0
denovo19797	Proteobacteria	Betaproteobacteria	Burkholderiales	Oxalobacteraceae	Unclassified	1	0	3	0	0	1	1	12	0	1	0	0	2	7	0	0	0	1	0	0	0	0	0	2	0	2	1	1	0	0	5	6	0	3	0	0
denovo62814	Proteobacteria	Alphaproteobacteria	Caulobacterales	Caulobacteraceae	Mycoplana	0	0	1	1	2	0	0	3	0	0	0	0	1	0	0	0	0	0	39	0	0	0	1	0	1	0	0	1	0	0	0	1	0	0	0	0
denovo180678	Proteobacteria	Betaproteobacteria	Burkholderiales	Comamonadaceae	Limnohabitans	1	0	0	0	0	0	1	1	1	2	0	1	1	2	1	1	2	0	0	1	2	1	0	0	0	2	4	0	7	1	1	3	6	3	4	1
denovo190550	Proteobacteria	Alphaproteobacteria	Caulobacterales	Caulobacteraceae	Mycoplana	0	0	3	9	4	0	1	1	0	0	3	1	0	0	0	2	0	0	5	0	0	0	6	1	0	5	1	1	0	4	1	0	0	0	1	0
denovo303786	Proteobacteria	Deltaproteobacteria	Bdellovibrionales	Bacteriovoracaceae	Peredibacter	0	1	2	1	0	8	0	0	1	0	0	0	0	0	0	1	1	0	2	1	0	1	0	1	0	0	2	0	0	1	1	0	0	0	0	27
denovo145410	Proteobacteria	Betaproteobacteria	Burkholderiales	Oxalobacteraceae	Polynucleobacter	1	0	1	0	1	0	0	2	1	2	1	1	0	0	0	2	0	2	1	1	0	10	1	0	2	1	1	1	1	1	0	4	0	7	1	4
denovo113610	Proteobacteria	TA18	PHOS-HD29	Unclassified	Unclassified	0	4	1	0	0	0	3	0	0	0	0	6	0	2	0	14	0	5	0	3	0	0	1	0	5	2	0	3	1	0	0	0	0	0	1	0
denovo68891	Proteobacteria	Alphaproteobacteria	Rhodospirillales	Acetobacteraceae	Unclassified	1	0	1	1	3	0	0	1	1	0	0	2	2	4	2	2	0	0	0	1	1	1	3	0	1	1	3	1	3	0	5	2	8	0	0	1
denovo301077	Proteobacteria	Alphaproteobacteria	Caulobacterales	Caulobacteraceae	Arthrospira	0	2	0	0	8	0	0	0	0	0	0	0	16	1	3	2	0	0	0	4	0	1	6	0	0	0	0	2	1	1	0	1	0	1	2	0
denovo130755	Proteobacteria	Betaproteobacteria	Burkholderiales	Oxalobacteraceae	Polynucleobacter	1	0	5	1	0	2	0	2	2	1	4	3	0	3	1	1	0	0	0	0	1	2	4	2	1	4	0	0	1	2	2	2	2	2	0	0
denovo242578	Proteobacteria	Betaproteobacteria	Burkholderiales	Unclassified	Unclassified	2	0	0	1	5	0	1	3	2	1	1	0	2	1	3	2	0	2	0	4	4	1	0	2	1	0	2	1	3	2	0	1	0	5	0	0
denovo207235	Proteobacteria	Betaproteobacteria	Burkholderiales	Comamonadaceae	Limnohabitans	1	1	3	0	3	0	1	1	2	0	3	1	1	0	1	2	1	0	0	0	3	3	3	2	1	1	3	1	0	3	2	1	2	1	4	1
denovo81563	Proteobacteria	Betaproteobacteria	Burkholderiales	Comamonadaceae	Limnohabitans	1	1	0	4	0	1	9	1	3	1	5	1	0	1	0	1	1	0	0	1	0	1	1	1	4	4	1	2	0	0	0	3	0	2	1	1
denovo125203	Proteobacteria	Betaproteobacteria	Burkholderiales	Unclassified	Unclassified	3	2	7	1	1	0	0	1	1	1	0	1	0	0	3	2	1	2	2	3	0	1	1	2	1	1	3	2	0	0	2	1	2	3	0	1
denovo220287	Proteobacteria	Alphaproteobacteria	Rhizobiales	Methylocystaceae	Unclassified	0	0	1	4	2	1	3	0	2	0	1	2	0	2	0	5	0	0	0	2	0	0	0	0	1	5	8	0	3	0	0	0	0	1	3	6
denovo35549	Proteobacteria	Alphaproteobacteria	Rhodospirillales	Acetobacteraceae	Roseomonas	0	0	0	0	0	0	0	0	0	0	0	0	0	0	0	0	0	0	52	0	0	0	0	0	0	0	0	0	0	0	0	0	0	0	0	0
denovo153507	Proteobacteria	Gammaproteobacteria	Enterobacteriales	Enterobacteriaceae	Citrobacter	12	0	0	0	1	3	0	2	1	1	0	1	0	0	5	0	1	4	1	0	6	1	3	0	0	0	0	0	0	6	0	1	2	0	0	0
denovo130022	Proteobacteria	Betaproteobacteria	MWH-UniP1	Unclassified	Unclassified	1	2	0	0	1	0	0	2	2	1	1	0	4	1	1	1	3	3	0	3	0	4	2	1	3	0	1	1	5	0	0	2	0	3	2	2
denovo106634	Proteobacteria	Betaproteobacteria	Burkholderiales	Comamonadaceae	Limnohabitans	7	1	0	2	1	0	0	0	3	3	1	1	4	2	0	1	1	0	0	1	1	1	3	0	0	2	2	1	0	1	1	1	1	8	1	0
denovo31730	Proteobacteria	Betaproteobacteria	Burkholderiales	Comamonadaceae	Rubrivivax	0	0	1	0	2	4	0	0	5	1	2	0	0	0	7	0	0	9	0	2	0	0	0	0	4	0	1	3	1	7	0	0	0	0	0	3
denovo182869	Proteobacteria	Gammaproteobacteria	Methylococcales	Crenotrichaceae	Crenothrix	0	0	8	4	3	0	0	0	0	4	0	0	2	0	0	1	1	3	2	0	0	4	1	0	1	1	1	1	1	0	1	8	5	0	0	0
denovo82347	Proteobacteria	Betaproteobacteria	Unclassified	Unclassified	Unclassified	0	0	3	0	2	0	1	0	0	0	3	0	0	0	1	2	2	3	0	2	0	0	4	1	4	0	0	0	3	9	0	3	0	1	3	5
denovo27733	Proteobacteria	Betaproteobacteria	Burkholderiales	Alcaligenaceae	Unclassified	0	0	5	0	13	1	1	0	0	0	0	1	4	0	0	0	0	0	0	11	0	0	0	0	3	0	0	2	6	2	1	0	1	1	0	0
denovo296103	Proteobacteria	Betaproteobacteria	Burkholderiales	Comamonadaceae	Unclassified	36	0	0	0	0	0	0	0	0	0	1	0	0	0	0	0	0	10	0	0	0	1	0	0	1	0	0	0	0	3	0	0	0	0	0	0
denovo218420	Proteobacteria	Betaproteobacteria	Burkholderiales	Oxalobacteraceae	Unclassified	0	0	0	0	0	0	4	0	0	0	0	0	0	2	0	0	2	2	0	0	0	0	2	0	7	0	0	6	0	18	0	0	9	0	1	0
denovo25125	Proteobacteria	Betaproteobacteria	Burkholderiales	Comamonadaceae	Unclassified	2	0	1	0	1	1	1	2	2	0	1	3	6	1	4	4	1	0	1	2	0	1	1	1	1	3	0	0	0	0	3	1	0	6	0	0
denovo121141	Proteobacteria	Betaproteobacteria	Burkholderiales	Comamonadaceae	Unclassified	0	0	0	0	0	0	0	0	0	4	1	0	0	0	2	0	0	0	42	1	0	1	0	0	0	0	0	0	1	1	0	0	0	0	0	0
denovo119200	Proteobacteria	Betaproteobacteria	Burkholderiales	Comamonadaceae	Limnohabitans	1	0	2	2	0	0	0	0	0	2	1	0	3	3	0	0	1	0	0	1	1	3	0	0	0	2	8	0	3	0	2	1	6	3	8	0
denovo91978	Proteobacteria	Betaproteobacteria	Burkholderiales	Unclassified	Unclassified	0	1	0	0	1	6	0	0	6	0	1	0	0	0	0	13	1	9	0	0	0	0	0	0	14	0	0	0	1	0	0	0	0	0	0	0
denovo202676	Proteobacteria	Alphaproteobacteria	Sphingomonadales	Sphingomonadaceae	Novosphingobium	0	0	1	2	0	0	0	2	1	1	1	1	0	0	1	0	0	0	0	3	0	22	0	0	0	1	0	0	0	0	13	0	0	0	1	3
denovo242842	Proteobacteria	Alphaproteobacteria	Rhodospirillales	Acetobacteraceae	Unclassified	3	0	0	2	5	0	0	0	1	1	2	2	4	4	0	0	0	0	0	1	0	1	3	0	0	2	1	0	3	1	2	2	11	0	1	1
denovo181591	Proteobacteria	Alphaproteobacteria	Rickettsiales	Pelagibacteraceae	Unclassified	0	0	0	0	0	0	2	4	1	0	1	7	2	1	3	0	2	1	5	3	1	2	0	2	2	0	1	0	1	1	2	0	1	2	1	1
denovo153143	Proteobacteria	Epsilonproteobacteria	Campylobacterales	Helicobacteraceae	Sulfuricurvum	0	2	0	0	7	0	0	2	1	1	0	0	3	0	0	1	1	1	1	1	0	6	2	0	0	3	0	1	4	0	0	6	1	8	0	1
denovo34899	Proteobacteria	Alphaproteobacteria	Rickettsiales	Unclassified	Unclassified	1	0	1	5	0	2	1	3	0	0	0	1	0	1	0	12	0	1	0	11	7	0	0	0	0	0	0	0	0	0	2	0	1	0	1	0
denovo232175	Proteobacteria	Betaproteobacteria	Burkholderiales	Comamonadaceae	Acidovorax	0	1	2	0	1	0	0	0	0	6	4	0	2	0	1	0	0	0	1	6	1	2	2	3	1	3	2	1	4	0	0	1	4	2	2	1
denovo251354	Proteobacteria	Betaproteobacteria	Burkholderiales	Comamonadaceae	Limnohabitans	0	0	0	0	0	0	0	0	0	24	2	0	0	1	0	0	1	1	0	0	0	1	0	0	0	2	0	0	15	2	0	0	0	0	4	0
denovo106022	Proteobacteria	Betaproteobacteria	Burkholderiales	Unclassified	Unclassified	0	0	1	1	1	1	0	0	1	0	1	5	0	0	0	1	5	1	0	1	0	0	1	0	1	4	5	2	1	0	0	5	10	1	3	1
denovo288616	Proteobacteria	Alphaproteobacteria	Rhodospirillales	Acetobacteraceae	Unclassified	1	0	1	2	2	0	3	3	0	2	1	1	0	2	1	0	0	1	0	0	3	1	1	1	0	2	1	1	3	1	4	0	10	3	0	2
denovo34322	Proteobacteria	Deltaproteobacteria	Spirobacillales	Unclassified	Unclassified	0	0	0	0	11	0	11	0	1	0	0	0	0	0	0	0	0	0	0	3	0	0	0	0	2	3	0	16	0	0	4	2	0	0	0	0
denovo100687	Proteobacteria	Unclassified	Unclassified	Unclassified	Unclassified	10	0	0	0	0	2	0	1	2	1	1	1	1	2	2	0	0	2	0	0	0	0	1	0	4	1	0	4	6	1	0	3	0	2	2	4
denovo142916	Proteobacteria	Alphaproteobacteria	Rickettsiales	Pelagibacteraceae	Unclassified	1	0	0	1	0	0	0	1	0	0	0	1	0	0	0	1	28	0	1	0	2	0	0	0	1	0	0	0	2	0	11	0	0	0	0	0
denovo133003	Proteobacteria	Betaproteobacteria	Burkholderiales	Comamonadaceae	Unclassified	1	0	0	0	0	0	0	4	3	0	1	3	2	1	2	3	0	0	0	1	1	3	2	0	2	7	0	1	1	0	1	2	0	13	0	0
denovo173654	Proteobacteria	Gammaproteobacteria	Alteromonadales	HTCC2188	HTCC	2	0	2	1	5	0	1	0	0	2	2	1	2	3	0	5	1	2	0	1	1	0	0	1	2	3	7	2	1	0	1	0	0	4	1	1
denovo289465	Proteobacteria	Betaproteobacteria	Burkholderiales	Comamonadaceae	Limnohabitans	3	4	0	0	2	0	3	0	1	7	1	0	3	0	1	1	1	0	0	2	1	1	1	1	3	1	4	0	1	2	1	2	2	1	1	2
denovo145489	Proteobacteria	Deltaproteobacteria	Myxococcales	Unclassified	Unclassified	0	0	0	4	0	0	0	1	0	0	0	4	0	2	0	0	0	0	1	0	1	0	0	0	0	3	0	0	0	0	2	0	34	0	2	0
denovo81360	Proteobacteria	Betaproteobacteria	Burkholderiales	Comamonadaceae	Unclassified	0	7	17	1	0	0	0	0	0	1	0	1	0	1	0	0	5	0	0	2	0	2	0	0	0	2	9	0	2	0	1	0	1	0	1	1
denovo207692	Proteobacteria	Alphaproteobacteria	Caulobacterales	Caulobacteraceae	Phenylobacterium	0	0	1	0	21	0	0	0	1	0	0	0	0	0	0	0	0	0	2	1	0	4	1	0	1	1	0	1	19	1	0	0	0	0	0	0
denovo217939	Proteobacteria	Betaproteobacteria	Burkholderiales	Comamonadaceae	Limnohabitans	0	1	4	0	0	0	1	0	2	1	0	0	1	1	1	2	2	0	0	4	0	0	3	4	2	5	7	0	1	1	1	1	3	1	1	3
denovo30322	Proteobacteria	Betaproteobacteria	Burkholderiales	Oxalobacteraceae	Polynucleobacter	0	1	4	2	2	1	0	6	0	2	1	4	1	0	1	1	1	0	0	2	0	0	5	0	2	1	2	2	1	3	0	3	0	2	1	0
denovo261157	Proteobacteria	Alphaproteobacteria	Rickettsiales	Pelagibacteraceae	Unclassified	1	0	0	3	2	1	0	2	0	0	2	6	1	2	0	2	1	1	3	2	3	0	0	0	0	2	1	0	0	0	5	4	2	1	4	0
denovo289527	Proteobacteria	Betaproteobacteria	Burkholderiales	Oxalobacteraceae	Polynucleobacter	0	1	1	1	0	0	0	0	1	2	3	1	4	1	0	0	0	1	1	5	3	1	0	1	2	0	2	1	2	0	2	4	1	7	2	2
denovo34695	Proteobacteria	Gammaproteobacteria	Xanthomonadales	Sinobacteraceae	Unclassified	0	0	0	9	1	0	4	0	1	1	0	1	1	0	0	0	14	0	0	0	1	1	0	0	0	2	0	0	0	0	1	15	0	0	2	0
denovo145035	Proteobacteria	Gammaproteobacteria	Unclassified	Unclassified	Unclassified	0	0	0	6	0	0	0	0	0	0	0	2	1	0	0	0	0	0	0	4	0	34	0	0	0	0	0	1	1	0	1	0	3	1	0	0
denovo256909	Proteobacteria	Betaproteobacteria	Unclassified	Unclassified	Unclassified	0	1	3	0	0	0	2	3	2	0	4	1	1	0	1	1	0	8	0	2	1	1	2	0	2	1	5	3	0	3	1	2	0	3	0	0
denovo32596	Proteobacteria	Gammaproteobacteria	Chromatiales	Chromatiaceae	Unclassified	0	0	0	5	4	0	1	0	1	1	0	0	0	0	1	0	0	2	0	1	0	2	1	0	1	9	2	0	0	0	1	19	2	1	0	0
denovo48010	Proteobacteria	Betaproteobacteria	Burkholderiales	Comamonadaceae	Rhodoferax	0	0	0	0	10	0	0	0	2	0	0	0	6	0	4	6	0	3	0	2	0	2	1	1	2	3	0	1	2	1	0	0	7	1	0	0
denovo172851	Proteobacteria	Alphaproteobacteria	Rhizobiales	Unclassified	Unclassified	0	3	1	2	3	1	0	1	0	1	1	4	0	2	1	3	3	1	2	5	0	1	2	0	1	2	0	0	1	3	2	2	0	0	0	6
denovo41296	Proteobacteria	Betaproteobacteria	Burkholderiales	Unclassified	Unclassified	1	0	0	0	0	0	1	1	1	2	0	3	0	0	0	15	2	1	0	2	2	1	2	1	1	0	0	2	1	0	0	5	3	2	3	2
denovo260547	Proteobacteria	Gammaproteobacteria	Xanthomonadales	Sinobacteraceae	Unclassified	0	0	1	0	0	0	1	0	0	1	2	0	0	1	0	2	22	4	0	1	0	0	5	0	3	0	0	5	0	0	0	0	0	1	0	4
denovo87489	Proteobacteria	Alphaproteobacteria	Rhodospirillales	Acetobacteraceae	Unclassified	3	2	0	1	0	3	4	0	2	0	0	0	0	0	1	0	0	1	0	0	0	0	0	0	3	0	0	7	3	3	0	0	13	0	6	2
denovo306634	Proteobacteria	Alphaproteobacteria	Rickettsiales	Rickettsiaceae	Unclassified	17	0	0	0	3	0	0	0	0	4	1	0	0	1	10	1	0	1	0	0	0	1	0	0	1	0	0	0	4	4	5	0	0	0	0	0
denovo85117	Proteobacteria	Betaproteobacteria	Burkholderiales	Comamonadaceae	Acidovorax	0	1	1	0	1	0	1	1	1	0	0	2	4	2	1	0	1	1	10	2	1	5	2	0	4	2	2	1	1	0	5	1	2	0	0	0
denovo124627	Proteobacteria	Alphaproteobacteria	Rickettsiales	Pelagibacteraceae	Unclassified	3	0	0	3	0	0	0	6	0	2	1	4	1	5	0	2	2	0	3	1	1	1	0	1	0	4	2	0	2	1	0	0	1	2	4	0
denovo60969	Proteobacteria	Unclassified	Unclassified	Unclassified	Unclassified	3	0	0	0	0	0	0	0	0	1	1	0	0	0	1	0	0	0	5	8	0	0	0	0	1	0	0	5	0	4	0	0	0	0	0	26
denovo178248	Proteobacteria	Betaproteobacteria	Burkholderiales	Comamonadaceae	Acidovorax	0	0	2	0	1	0	3	3	1	4	1	0	1	6	0	1	0	0	0	0	6	0	0	0	0	5	2	0	0	0	2	3	1	5	0	0
denovo60805	Proteobacteria	Betaproteobacteria	Burkholderiales	Comamonadaceae	Limnohabitans	0	1	4	2	1	1	2	2	0	1	2	3	2	0	1	0	1	3	0	3	0	2	0	2	2	3	5	0	1	0	4	1	2	0	2	1
denovo131500	Proteobacteria	Betaproteobacteria	Burkholderiales	Oxalobacteraceae	Polynucleobacter	1	0	1	0	0	0	1	2	1	0	0	1	2	2	2	2	1	1	0	1	1	3	1	3	3	6	2	1	0	1	0	6	0	5	0	2
denovo66932	Proteobacteria	Betaproteobacteria	Burkholderiales	Comamonadaceae	Limnohabitans	0	0	2	0	1	0	3	2	1	4	2	1	2	1	0	1	3	0	2	2	0	2	3	0	1	4	5	1	2	0	3	1	0	2	2	0
denovo164318	Proteobacteria	Betaproteobacteria	Burkholderiales	Comamonadaceae	Limnohabitans	0	10	2	0	0	0	1	0	0	6	1	0	1	0	0	3	3	1	1	1	1	1	0	0	1	0	1	1	15	0	0	1	0	1	1	2
denovo253504	Proteobacteria	Gammaproteobacteria	Methylococcales	Unclassified	Unclassified	0	1	53	1	0	0	0	0	0	0	0	0	0	0	0	0	0	0	0	0	0	0	0	0	0	0	0	0	0	0	0	0	0	0	0	0
denovo244498	Proteobacteria	Alphaproteobacteria	Rickettsiales	Unclassified	Unclassified	0	0	0	1	1	0	0	1	0	1	0	2	0	0	1	0	0	1	0	0	4	0	15	18	0	5	0	0	0	0	1	0	2	1	1	0
denovo204853	Proteobacteria	Alphaproteobacteria	Unclassified	Unclassified	Unclassified	0	0	0	0	0	0	0	0	0	0	0	0	0	0	0	0	0	0	54	0	0	0	0	0	0	0	0	1	0	0	0	0	0	0	0	0
denovo46237	Proteobacteria	Epsilonproteobacteria	Campylobacterales	Campylobacteraceae	Arcobacter	0	5	0	2	4	0	2	1	5	1	0	1	0	2	0	0	1	1	2	12	0	0	0	0	3	0	1	0	1	2	0	2	3	2	1	1
denovo278037	Proteobacteria	Deltaproteobacteria	GMD14H09	Unclassified	Unclassified	0	0	0	0	0	0	1	0	0	0	0	0	0	0	0	0	0	0	0	0	0	0	0	0	1	0	1	50	0	1	0	1	0	0	0	0
denovo175694	Proteobacteria	Betaproteobacteria	Burkholderiales	Comamonadaceae	Hydrogenophaga	0	0	0	0	0	0	0	0	0	0	0	0	0	0	0	0	24	0	0	0	1	2	0	0	0	1	22	0	0	0	2	0	3	0	0	0
denovo287474	Proteobacteria	Deltaproteobacteria	Bdellovibrionales	Bdellovibrionaceae	Bdellovibrio	0	0	3	1	0	1	5	1	2	1	0	10	13	4	0	0	0	0	0	0	0	0	2	0	1	3	0	2	0	0	1	0	0	3	0	2
denovo143325	Proteobacteria	Betaproteobacteria	Burkholderiales	Oxalobacteraceae	Unclassified	0	1	0	3	1	2	2	1	1	0	1	2	0	0	1	0	1	3	0	1	3	3	0	0	2	6	2	0	0	1	9	0	0	0	6	0
denovo50197	Proteobacteria	Betaproteobacteria	Burkholderiales	Oxalobacteraceae	Polynucleobacter	1	1	0	3	1	0	0	0	2	1	2	3	1	0	0	2	0	0	1	1	1	7	5	2	2	2	0	0	0	4	2	4	0	5	0	0
denovo296887	Proteobacteria	Betaproteobacteria	Burkholderiales	Oxalobacteraceae	Unclassified	1	1	0	0	0	1	7	0	12	0	2	0	1	0	5	0	0	3	0	0	0	0	0	0	0	0	0	3	2	2	0	0	7	0	2	5
denovo213013	Proteobacteria	Deltaproteobacteria	Bdellovibrionales	Bdellovibrionaceae	Bdellovibrio	0	1	2	1	2	6	4	10	3	0	1	7	0	4	0	2	0	0	0	0	0	0	1	0	3	2	0	0	1	0	0	2	0	2	1	0
denovo63607	Proteobacteria	Betaproteobacteria	Burkholderiales	Oxalobacteraceae	Polynucleobacter	0	2	1	1	0	0	1	2	3	0	0	3	1	1	1	2	0	4	1	1	2	2	0	2	0	4	1	1	0	4	0	5	1	5	1	1
denovo273229	Proteobacteria	Deltaproteobacteria	Spirobacillales	Unclassified	Unclassified	0	0	0	0	1	0	17	0	2	0	0	0	2	0	0	0	0	0	0	3	0	0	0	0	5	3	2	14	0	0	6	0	0	0	0	0
denovo127571	Proteobacteria	Betaproteobacteria	Burkholderiales	Comamonadaceae	Simplicispira	0	13	0	1	0	0	3	0	0	0	1	0	0	0	0	0	1	3	0	0	0	0	0	0	5	0	0	6	6	3	0	0	6	1	3	3
denovo228581	Proteobacteria	Deltaproteobacteria	Myxococcales	Unclassified	Unclassified	0	0	0	0	7	4	0	0	1	0	0	4	1	0	1	0	0	0	0	2	0	0	0	0	4	1	0	8	5	17	0	0	0	0	0	0
denovo64166	Proteobacteria	Betaproteobacteria	Methylophilales	Methylophilaceae	Methylotenera	0	0	0	0	0	0	0	0	0	1	0	0	0	0	0	0	0	0	0	2	0	0	0	0	0	0	0	7	45	0	0	0	0	0	0	0
denovo293067	Proteobacteria	Betaproteobacteria	Burkholderiales	Comamonadaceae	Limnohabitans	2	0	0	1	3	0	2	2	3	2	1	3	1	0	1	2	0	2	0	1	1	0	1	3	0	4	6	0	1	1	1	3	1	4	1	3
denovo279025	Proteobacteria	Betaproteobacteria	Burkholderiales	Comamonadaceae	Unclassified	0	1	1	0	0	0	0	0	0	2	0	0	0	0	1	3	0	0	38	1	0	0	6	1	0	0	0	0	0	0	0	0	0	1	0	1
denovo107954	Proteobacteria	Betaproteobacteria	Burkholderiales	Comamonadaceae	Acidovorax	1	1	1	0	1	0	2	3	3	1	4	1	3	2	0	1	6	1	1	1	2	0	3	0	1	1	0	4	1	0	0	1	2	4	1	2
denovo207344	Proteobacteria	Betaproteobacteria	Burkholderiales	Comamonadaceae	Limnohabitans	2	0	0	2	2	1	3	2	1	2	1	2	3	1	0	0	2	1	0	1	0	0	1	2	3	4	7	1	2	0	1	2	3	2	2	0
denovo57892	Proteobacteria	Betaproteobacteria	MWH-UniP1	Unclassified	Unclassified	3	3	0	2	3	0	1	1	2	1	0	0	5	2	0	2	1	0	0	4	4	1	2	0	1	1	3	0	3	0	6	1	2	0	2	0
denovo160746	Proteobacteria	Betaproteobacteria	Burkholderiales	Oxalobacteraceae	Polynucleobacter	3	0	2	2	2	3	1	2	1	0	0	2	5	1	1	3	0	1	0	2	0	5	3	2	0	0	1	1	3	0	2	1	2	4	0	1
denovo100102	Proteobacteria	Betaproteobacteria	Burkholderiales	Alcaligenaceae	Unclassified	0	0	0	1	0	1	0	1	1	1	2	1	2	1	0	0	0	2	0	0	3	2	3	4	0	4	1	0	1	0	0	4	6	5	1	3
denovo94388	Proteobacteria	Deltaproteobacteria	Unclassified	Unclassified	Unclassified	0	0	0	3	0	2	1	0	1	0	1	0	0	0	17	0	0	0	0	5	0	0	3	0	0	4	6	0	0	0	8	0	2	0	2	0
denovo234512	Proteobacteria	Gammaproteobacteria	Pseudomonadales	Moraxellaceae	Perlucidibaca	0	0	0	0	0	6	1	0	0	0	5	0	0	0	0	0	0	0	0	9	0	0	1	0	0	0	31	2	1	0	0	0	0	0	0	0
denovo170290	Proteobacteria	Alphaproteobacteria	Rhodospirillales	Acetobacteraceae	Unclassified	0	1	3	0	2	0	1	2	2	0	0	1	9	0	0	1	0	0	0	3	0	1	5	1	3	1	2	0	1	2	2	4	8	1	0	0
denovo136021	Proteobacteria	Alphaproteobacteria	Rickettsiales	Unclassified	Unclassified	0	0	1	0	19	1	0	0	1	0	0	1	4	0	0	0	0	0	0	1	0	1	21	0	1	1	0	1	0	0	1	0	2	0	0	0
denovo21065	Proteobacteria	TA18	PHOS-HD29	Unclassified	Unclassified	1	0	0	0	0	5	1	0	2	0	0	0	0	0	11	0	0	7	0	0	0	0	0	0	5	0	1	12	2	4	0	0	0	0	0	5
denovo65994	Proteobacteria	Alphaproteobacteria	Rhizobiales	Unclassified	Unclassified	1	0	0	1	2	0	0	0	2	3	1	0	0	0	0	1	0	0	0	4	0	1	0	0	1	0	3	2	11	2	0	1	17	1	0	2
denovo80271	Proteobacteria	Alphaproteobacteria	Rickettsiales	Unclassified	Unclassified	1	1	0	0	7	1	3	1	0	1	1	0	0	0	0	0	0	0	0	12	4	1	0	7	0	0	0	0	0	0	0	0	0	0	0	0
denovo20725	Proteobacteria	Gammaproteobacteria	HTCC2188	HTCC2089	Unclassified	0	0	0	0	0	4	0	0	1	0	0	0	0	0	0	0	1	14	0	0	0	0	0	0	1	1	0	2	1	8	0	0	0	0	0	23
denovo293841	Proteobacteria	Alphaproteobacteria	Rhizobiales	Unclassified	Unclassified	0	1	14	1	2	2	2	0	0	0	0	0	0	0	0	0	1	0	0	6	0	0	0	0	2	0	0	3	6	0	13	0	1	0	2	0
denovo250948	Proteobacteria	Betaproteobacteria	Burkholderiales	Comamonadaceae	Unclassified	0	0	0	1	2	0	0	1	0	1	1	4	1	0	0	0	0	1	3	0	0	4	0	0	1	3	25	1	0	0	1	0	4	0	1	2
denovo201358	Proteobacteria	Betaproteobacteria	Burkholderiales	Comamonadaceae	Unclassified	1	0	1	1	0	0	0	2	2	0	0	3	4	4	0	2	2	3	2	5	0	6	2	2	2	1	1	0	1	1	1	2	1	4	0	1
denovo184428	Proteobacteria	Betaproteobacteria	Burkholderiales	Oxalobacteraceae	Polynucleobacter	0	0	1	0	1	0	1	0	1	3	2	3	4	4	1	0	1	2	0	3	0	4	2	3	4	3	2	1	2	2	1	4	1	0	0	0
denovo226137	Proteobacteria	Betaproteobacteria	Burkholderiales	Comamonadaceae	Limnohabitans	0	1	3	1	0	0	3	1	2	2	1	1	2	2	0	1	3	1	0	1	0	5	3	2	3	5	4	0	0	0	1	2	1	2	2	1
denovo189774	Proteobacteria	Deltaproteobacteria	Spirobacillales	Unclassified	Unclassified	13	0	0	0	0	0	0	0	0	0	0	0	0	0	26	1	0	3	7	0	0	0	2	0	0	0	0	0	0	0	0	0	0	0	0	5
denovo187517	Proteobacteria	Alphaproteobacteria	Rickettsiales	Unclassified	Unclassified	5	2	3	0	2	0	0	1	1	1	2	0	1	1	2	4	3	1	6	0	0	0	0	1	1	2	3	0	1	0	0	1	2	0	4	3
denovo118077	Proteobacteria	Betaproteobacteria	Rhodocyclales	Rhodocyclaceae	Unclassified	1	2	2	1	1	0	1	1	0	4	1	1	4	0	1	0	1	0	2	2	0	8	0	2	1	0	3	1	3	1	0	5	4	2	1	1
denovo37954	Proteobacteria	Alphaproteobacteria	Rickettsiales	Unclassified	Unclassified	0	0	0	0	0	18	0	0	27	0	1	0	0	0	0	0	0	6	0	0	0	0	2	0	0	0	0	1	1	0	0	1	0	0	0	0
denovo186947	Proteobacteria	Betaproteobacteria	Burkholderiales	Oxalobacteraceae	Polynucleobacter	0	0	1	2	1	0	1	2	0	1	1	5	5	0	0	1	0	0	1	0	1	4	5	0	1	1	2	0	3	1	4	6	2	3	0	1
denovo222064	Proteobacteria	Gammaproteobacteria	Unclassified	Unclassified	Unclassified	0	0	5	0	0	0	0	0	0	1	5	0	0	0	0	3	2	25	0	0	0	0	0	0	2	1	0	1	1	10	0	0	0	0	1	0
denovo35715	Proteobacteria	Betaproteobacteria	Burkholderiales	Comamonadaceae	Unclassified	0	1	6	0	7	0	3	1	4	1	3	1	0	0	1	0	0	3	1	2	0	1	0	1	4	4	1	4	2	1	0	3	0	1	0	1
denovo248584	Proteobacteria	Betaproteobacteria	Burkholderiales	Oxalobacteraceae	Polynucleobacter	2	0	0	2	1	0	1	2	1	2	4	2	1	1	2	2	1	0	0	1	0	8	2	1	3	2	2	1	2	2	0	2	0	4	1	1
denovo8462	Proteobacteria	Alphaproteobacteria	Rhizobiales	Unclassified	Unclassified	0	1	0	0	0	2	0	0	2	0	1	0	0	0	0	0	0	0	0	3	0	0	0	0	6	0	0	11	29	0	0	0	0	1	0	1
denovo190791	Proteobacteria	Alphaproteobacteria	Rhodospirillales	Acetobacteraceae	Unclassified	0	0	0	1	2	0	1	1	0	1	0	2	2	1	1	0	0	2	0	0	1	0	0	2	2	1	2	0	2	6	6	3	8	0	0	6
denovo190064	Proteobacteria	Betaproteobacteria	Burkholderiales	Comamonadaceae	Unclassified	0	2	3	2	0	0	0	1	1	1	0	0	0	0	0	0	0	0	0	0	0	2	0	0	0	3	4	0	8	2	4	22	0	1	1	0
denovo215428	Proteobacteria	Betaproteobacteria	Burkholderiales	Unclassified	Unclassified	0	1	0	0	0	0	0	0	0	2	1	0	0	0	0	0	15	1	0	0	4	0	0	0	0	0	16	0	0	1	5	0	0	0	12	0
denovo39214	Proteobacteria	Betaproteobacteria	Burkholderiales	Comamonadaceae	Limnohabitans	2	1	2	2	1	1	1	1	1	4	1	2	2	1	1	4	1	0	0	1	0	2	0	0	2	2	7	1	1	0	2	2	1	5	2	0
denovo46025	Proteobacteria	Deltaproteobacteria	Bdellovibrionales	Bdellovibrionaceae	Bdellovibrio	0	4	0	6	0	0	11	0	0	0	0	0	0	0	0	27	0	0	0	0	0	0	0	0	1	0	0	9	0	0	0	0	0	0	0	0
denovo229444	Proteobacteria	Betaproteobacteria	Burkholderiales	Comamonadaceae	Unclassified	3	0	1	1	2	0	1	0	4	0	4	0	3	0	5	1	3	0	1	4	0	4	2	4	0	1	0	1	0	3	0	2	0	5	2	1
denovo300996	Proteobacteria	Betaproteobacteria	Burkholderiales	Comamonadaceae	Rhodoferax	1	1	1	24	3	0	0	1	1	0	0	5	1	1	0	0	1	0	0	0	0	3	0	0	1	3	3	0	4	1	1	1	0	0	1	0
denovo275726	Proteobacteria	Betaproteobacteria	Burkholderiales	Oxalobacteraceae	Polynucleobacter	0	3	0	0	1	1	1	2	1	0	3	1	3	2	0	1	0	1	2	1	2	3	4	1	0	4	0	3	1	3	4	5	0	3	0	0
denovo97731	Proteobacteria	Betaproteobacteria	Burkholderiales	Comamonadaceae	Acidovorax	0	5	5	2	1	0	1	0	1	11	3	1	0	0	0	0	1	0	0	3	3	0	1	1	0	2	0	0	0	0	1	0	5	10	1	0
denovo69636	Proteobacteria	Alphaproteobacteria	Sphingomonadales	Sphingomonadaceae	Novosphingobium	2	0	2	3	0	0	0	1	0	3	1	3	0	0	0	2	1	0	0	2	8	1	0	1	1	5	1	0	0	1	12	0	4	0	2	1
denovo132224	Proteobacteria	Betaproteobacteria	Burkholderiales	Comamonadaceae	Unclassified	2	2	3	1	1	0	1	2	1	1	4	0	4	0	1	4	1	1	0	1	0	1	3	0	3	1	6	2	3	0	1	3	2	2	0	0
denovo95803	Proteobacteria	Deltaproteobacteria	Myxococcales	Unclassified	Unclassified	0	0	24	0	0	0	0	0	0	0	0	0	0	0	0	0	3	1	0	7	0	0	0	0	0	0	1	0	0	1	3	2	0	0	15	1
denovo107966	Proteobacteria	Betaproteobacteria	Burkholderiales	Comamonadaceae	Unclassified	1	1	0	3	0	0	3	0	0	2	1	1	0	1	0	2	0	2	2	2	0	0	0	0	0	13	5	0	0	0	0	4	3	10	1	1
denovo271976	Proteobacteria	Betaproteobacteria	Burkholderiales	Comamonadaceae	Simplicispira	1	0	0	0	2	1	4	0	3	3	6	0	1	0	1	3	1	1	0	1	0	0	5	0	5	3	0	0	0	3	1	0	0	8	0	5
denovo244794	Proteobacteria	Betaproteobacteria	Unclassified	Unclassified	Unclassified	4	2	0	2	0	2	4	0	3	2	0	1	1	1	1	0	0	3	0	2	1	0	0	1	4	2	0	7	2	3	0	0	2	0	3	4
denovo33574	Proteobacteria	TA18	PHOS-HD29	Unclassified	Unclassified	0	0	0	0	0	1	1	0	0	3	21	0	0	0	0	0	1	0	0	3	0	0	0	0	1	0	10	2	0	0	4	0	0	0	2	9
denovo272745	Proteobacteria	Betaproteobacteria	Burkholderiales	Comamonadaceae	Limnohabitans	1	1	1	2	1	2	1	1	0	3	2	2	0	2	1	0	4	0	0	1	1	1	2	3	0	3	11	0	0	1	1	1	1	1	3	1
denovo214318	Proteobacteria	Betaproteobacteria	Burkholderiales	Comamonadaceae	Acidovorax	10	2	2	1	0	0	0	1	2	2	2	0	4	2	0	2	0	0	0	1	1	2	0	5	1	7	2	0	1	1	1	0	0	2	2	0
denovo256764	Proteobacteria	Betaproteobacteria	Burkholderiales	Unclassified	Unclassified	1	0	2	2	0	0	2	4	1	2	0	2	1	2	2	0	1	3	1	2	0	4	1	3	0	3	3	1	1	2	1	4	1	3	2	2
denovo232239	Proteobacteria	Alphaproteobacteria	Rickettsiales	Pelagibacteraceae	Unclassified	0	0	1	1	1	0	1	4	0	1	1	6	3	4	1	3	2	0	2	2	3	1	0	0	1	1	2	0	0	1	6	1	0	3	3	1
denovo282391	Proteobacteria	Betaproteobacteria	Burkholderiales	Comamonadaceae	Limnohabitans	0	4	0	2	0	0	0	1	0	13	0	0	0	0	0	1	3	1	0	6	0	1	0	0	1	2	7	0	3	0	0	2	4	5	3	0
denovo22175	Proteobacteria	Betaproteobacteria	Burkholderiales	Oxalobacteraceae	Unclassified	0	2	3	2	0	0	1	2	0	2	1	2	1	0	0	2	0	0	20	4	0	2	1	3	0	2	1	0	1	0	1	2	0	2	0	1
denovo135709	Proteobacteria	Betaproteobacteria	Rhodocyclales	Rhodocyclaceae	Unclassified	4	1	2	7	1	1	0	1	0	0	3	0	3	2	3	0	0	1	6	1	0	0	4	0	3	6	0	0	4	3	1	0	0	1	0	1
denovo21249	Proteobacteria	Gammaproteobacteria	Methylococcales	Methylococcaceae	Methylomonas	0	9	17	0	1	0	3	0	0	0	0	0	0	0	0	1	1	0	0	1	0	0	0	0	1	0	0	9	2	0	1	0	8	0	5	0
denovo179816	Proteobacteria	Betaproteobacteria	Burkholderiales	Comamonadaceae	Limnohabitans	2	0	2	1	2	0	7	1	3	1	2	3	4	0	0	0	0	4	0	1	3	1	1	2	1	1	4	0	0	4	0	1	3	3	0	1
denovo286812	Proteobacteria	Betaproteobacteria	Rhodocyclales	Rhodocyclaceae	Unclassified	1	4	0	1	0	0	1	0	1	3	2	0	2	2	0	1	4	2	3	5	1	1	1	0	0	0	1	0	9	1	1	3	9	0	1	0
denovo139115	Proteobacteria	Betaproteobacteria	Burkholderiales	Comamonadaceae	Limnohabitans	1	1	1	1	3	0	4	1	0	4	2	2	0	1	0	2	2	0	0	2	2	1	1	0	2	4	5	0	2	1	1	2	2	6	2	2
denovo144550	Proteobacteria	Betaproteobacteria	Burkholderiales	Oxalobacteraceae	Polynucleobacter	1	0	0	1	1	0	1	0	4	0	8	1	3	0	1	1	2	0	0	1	1	1	7	4	2	0	3	1	0	0	0	4	0	5	0	2
denovo139243	Proteobacteria	Alphaproteobacteria	Sphingomonadales	Sphingomonadaceae	Sphingomonas	5	0	0	1	1	1	0	0	0	1	3	2	0	0	7	1	0	0	0	0	14	1	1	9	0	0	7	1	0	0	0	0	0	0	0	0
denovo55885	Proteobacteria	Betaproteobacteria	Tremblayales	Unclassified	Unclassified	0	0	0	3	0	0	2	0	1	3	1	26	0	0	0	0	0	0	2	0	1	0	0	7	2	8	2	1	0	0	0	0	0	0	0	1
denovo134545	Proteobacteria	Betaproteobacteria	Burkholderiales	Comamonadaceae	Unclassified	0	0	3	0	1	0	2	3	1	1	3	4	3	0	2	3	4	0	0	0	1	0	2	1	0	2	6	1	0	0	2	2	1	5	4	2
denovo61008	Proteobacteria	Betaproteobacteria	Burkholderiales	Comamonadaceae	Unclassified	1	0	0	2	1	0	0	6	0	1	0	4	5	2	2	2	1	1	0	1	3	0	0	0	1	1	4	0	0	3	1	3	1	3	6	1
denovo53423	Proteobacteria	Deltaproteobacteria	Bdellovibrionales	Bacteriovoracaceae	Peredibacter	0	1	0	0	0	5	0	5	7	0	0	1	1	15	0	0	0	0	0	1	0	1	1	0	0	2	0	4	4	3	0	0	0	9	0	0
denovo41337	Proteobacteria	Betaproteobacteria	Burkholderiales	Oxalobacteraceae	Polynucleobacter	2	0	6	3	3	0	0	2	0	2	2	0	1	1	1	3	0	2	0	0	2	0	2	1	3	3	1	0	2	0	2	7	0	4	1	1
denovo288769	Proteobacteria	Betaproteobacteria	Burkholderiales	Comamonadaceae	Limnohabitans	0	0	1	2	1	1	3	0	1	2	2	3	4	2	0	0	3	3	0	0	0	1	1	1	2	6	9	1	0	0	0	0	2	3	3	2
denovo166943	Proteobacteria	Alphaproteobacteria	Caulobacterales	Caulobacteraceae	Unclassified	0	0	0	0	16	1	0	18	0	0	1	1	8	0	0	0	0	0	1	1	3	4	3	1	0	0	0	0	0	0	0	2	0	0	0	0
denovo31518	Proteobacteria	Alphaproteobacteria	Rickettsiales	Pelagibacteraceae	Unclassified	4	1	1	4	2	0	1	0	0	0	1	3	0	1	5	2	2	3	5	1	2	1	1	0	1	7	1	1	1	3	0	1	0	0	0	1
denovo264482	Proteobacteria	Alphaproteobacteria	Rhodobacterales	Rhodobacteraceae	Rhodobacter	0	1	0	5	1	0	0	0	1	0	1	0	0	1	0	2	0	0	0	0	0	4	3	0	0	26	0	0	1	0	0	1	0	10	2	1
denovo135600	Proteobacteria	Betaproteobacteria	Burkholderiales	Comamonadaceae	Rubrivivax	0	0	0	0	0	1	0	0	2	0	0	0	0	0	0	0	0	4	0	2	0	0	0	0	3	0	0	2	17	27	0	0	0	0	0	2
denovo228267	Proteobacteria	Betaproteobacteria	Burkholderiales	Comamonadaceae	Unclassified	0	0	0	0	0	0	6	0	1	3	9	0	2	6	0	0	6	0	0	1	0	0	3	2	0	2	15	2	0	0	1	0	1	1	0	0
denovo295783	Proteobacteria	Alphaproteobacteria	Rickettsiales	Pelagibacteraceae	Unclassified	0	0	0	2	0	0	0	3	2	0	1	6	4	0	2	4	2	1	4	3	6	0	0	1	1	1	1	1	0	1	3	1	2	1	3	0
denovo124837	Proteobacteria	Betaproteobacteria	Unclassified	Unclassified	Unclassified	0	1	2	0	1	0	0	4	1	9	0	2	1	2	0	2	4	0	0	1	1	2	0	0	2	1	1	2	7	1	0	2	7	1	4	0
denovo101489	Proteobacteria	Betaproteobacteria	Burkholderiales	Oxalobacteraceae	Unclassified	0	0	2	1	0	1	1	2	0	3	3	3	1	0	0	7	1	1	0	3	0	2	5	0	2	1	3	2	1	1	2	1	2	6	2	2
denovo227833	Proteobacteria	Betaproteobacteria	Thiobacterales	Unclassified	Unclassified	0	1	0	5	8	0	1	1	0	0	0	0	4	0	1	0	3	2	0	2	1	6	0	0	3	3	2	0	3	1	1	5	7	0	0	1
denovo188962	Proteobacteria	Betaproteobacteria	Burkholderiales	Oxalobacteraceae	Polynucleobacter	1	1	6	0	2	0	1	2	2	1	3	3	3	2	1	4	1	1	1	2	3	1	1	1	3	6	0	1	0	2	1	2	1	1	1	0
denovo46774	Proteobacteria	Betaproteobacteria	Burkholderiales	Burkholderiaceae	Unclassified	0	0	2	0	0	0	0	11	0	0	1	3	1	3	0	3	0	0	3	1	2	0	0	2	0	3	0	0	0	0	18	0	6	2	0	0
denovo109532	Proteobacteria	Betaproteobacteria	Burkholderiales	Comamonadaceae	Rubrivivax	0	1	0	0	1	2	0	1	1	2	2	1	1	0	0	0	2	1	0	3	0	4	0	0	3	2	14	3	5	0	0	0	2	0	5	5
denovo245438	Proteobacteria	Betaproteobacteria	Burkholderiales	Comamonadaceae	Acidovorax	10	0	0	0	0	0	1	0	1	1	5	0	0	0	5	0	0	6	0	5	0	0	0	0	0	0	0	6	0	6	0	0	0	0	0	15
denovo28840	Proteobacteria	Alphaproteobacteria	Rhodospirillales	Acetobacteraceae	Unclassified	0	0	1	0	8	0	1	1	1	0	2	2	3	2	1	0	0	0	0	2	0	1	4	0	1	2	2	4	3	0	6	0	11	1	1	1
denovo234814	Proteobacteria	Alphaproteobacteria	Rickettsiales	Pelagibacteraceae	Unclassified	2	0	0	2	0	0	0	5	0	0	0	9	7	1	0	0	5	3	5	2	2	3	0	0	1	3	0	0	0	1	0	1	3	1	4	1
denovo235824	Proteobacteria	Betaproteobacteria	Burkholderiales	Comamonadaceae	Limnohabitans	1	1	0	1	2	1	2	0	4	0	4	1	0	2	0	3	1	1	0	1	3	0	2	4	0	2	12	0	1	0	1	4	1	4	2	1
denovo282516	Proteobacteria	Betaproteobacteria	Burkholderiales	Comamonadaceae	Rhodoferax	1	7	0	2	0	0	2	0	0	2	1	0	0	0	0	0	0	1	1	17	0	0	2	0	4	1	0	2	10	0	1	0	0	1	4	1
denovo110678	Proteobacteria	Betaproteobacteria	Burkholderiales	Unclassified	Unclassified	1	0	0	0	0	2	0	0	2	2	1	0	0	0	0	0	0	2	45	0	0	2	0	0	2	0	0	0	0	3	0	0	0	0	0	0
denovo194267	Proteobacteria	Betaproteobacteria	Burkholderiales	Comamonadaceae	Acidovorax	0	1	2	1	3	0	2	1	0	6	1	1	4	2	0	2	1	1	0	5	2	2	0	5	0	7	1	1	5	0	0	1	1	4	0	0
denovo159456	Proteobacteria	Betaproteobacteria	Burkholderiales	Comamonadaceae	Rhodoferax	1	0	0	0	2	0	0	0	2	0	4	2	0	2	2	2	0	0	1	0	4	17	7	1	0	1	1	2	1	1	1	0	1	1	0	3
denovo107347	Proteobacteria	Betaproteobacteria	Burkholderiales	Comamonadaceae	Acidovorax	0	4	2	1	1	0	2	3	0	7	3	1	0	5	0	0	0	1	0	0	2	0	0	1	0	2	2	0	1	0	10	0	1	7	1	0
denovo2051	Proteobacteria	Betaproteobacteria	Burkholderiales	Oxalobacteraceae	Polynucleobacter	0	0	4	1	1	1	3	2	2	2	3	1	3	1	0	2	1	2	0	5	1	3	0	0	1	0	1	2	2	1	0	10	0	3	1	0
denovo260294	Proteobacteria	Alphaproteobacteria	Rhodospirillales	Acetobacteraceae	Unclassified	3	2	1	0	6	0	2	1	1	2	5	0	4	2	0	2	1	0	0	2	0	2	2	0	1	1	0	1	4	1	4	0	8	1	2	1
denovo207973	Proteobacteria	Unclassified	Unclassified	Unclassified	Unclassified	3	1	1	3	1	1	2	1	1	1	1	1	1	1	1	2	1	4	3	2	2	3	0	2	2	1	1	2	1	0	3	2	3	3	2	2
denovo136403	Proteobacteria	Alphaproteobacteria	Rhodobacterales	Rhodobacteraceae	Rhodobacter	1	0	1	11	5	0	0	1	2	0	0	4	1	1	0	0	2	0	0	1	2	7	4	0	0	4	3	0	1	0	0	5	4	0	2	0
denovo166430	Proteobacteria	Betaproteobacteria	Unclassified	Unclassified	Unclassified	0	0	1	1	0	1	1	5	0	1	1	0	9	4	3	1	7	2	0	2	4	2	5	0	0	0	0	1	0	1	5	1	1	1	2	1
denovo282390	Proteobacteria	TA18	PHOS-HD29	Unclassified	Unclassified	0	3	0	0	0	0	13	0	1	0	0	0	0	0	0	0	5	18	0	2	0	0	3	0	0	0	0	15	0	0	0	0	0	0	0	3
denovo122935	Proteobacteria	Deltaproteobacteria	FAC87	Unclassified	Unclassified	0	0	0	0	0	0	0	0	0	0	0	0	0	0	0	0	0	0	63	0	0	0	0	0	0	0	0	0	0	0	0	0	0	0	0	0
denovo21548	Proteobacteria	Betaproteobacteria	Burkholderiales	Comamonadaceae	Rhodoferax	6	0	0	1	0	1	1	0	1	5	6	0	0	0	4	6	0	5	5	2	0	0	1	0	4	1	0	5	0	3	0	0	1	0	0	4
denovo296534	Proteobacteria	Gammaproteobacteria	Alteromonadales	HTCC2188	HTCC	0	1	3	2	6	2	0	0	0	0	3	1	0	0	1	4	1	2	0	0	0	0	1	3	3	3	2	5	3	0	5	1	0	3	0	2
denovo22288	Proteobacteria	Betaproteobacteria	Burkholderiales	Unclassified	Unclassified	1	0	0	0	0	1	1	2	3	2	3	4	0	2	3	1	1	1	0	1	2	0	1	0	2	4	4	0	0	1	6	4	0	9	1	0
denovo147562	Proteobacteria	Deltaproteobacteria	Bdellovibrionales	Bacteriovoracaceae	Peredibacter	1	0	3	4	0	1	0	15	2	0	2	0	5	0	2	1	0	0	0	4	0	0	0	0	0	3	0	1	4	0	0	0	0	0	11	4
denovo36774	Proteobacteria	Betaproteobacteria	Burkholderiales	Oxalobacteraceae	Janthinobacterium	0	1	2	6	4	1	0	1	0	0	6	1	0	0	1	0	0	1	4	10	1	0	0	0	0	1	7	0	0	0	9	0	1	4	0	0
denovo120647	Proteobacteria	Unclassified	Unclassified	Unclassified	Unclassified	1	3	0	3	0	0	0	4	1	0	1	0	1	3	0	0	0	3	0	2	7	2	1	0	1	4	0	0	0	0	3	0	0	13	3	7
denovo72467	Proteobacteria	Betaproteobacteria	Rhodocyclales	Rhodocyclaceae	Unclassified	3	1	3	4	1	0	2	1	1	3	2	0	3	0	0	2	4	1	2	4	0	0	0	3	1	1	0	1	7	1	3	2	2	3	2	0
denovo23972	Proteobacteria	Alphaproteobacteria	Rickettsiales	Unclassified	Unclassified	0	0	0	0	0	0	0	0	0	0	0	0	0	0	1	0	0	0	62	0	0	0	0	0	0	0	0	0	0	1	0	0	0	0	0	0
denovo105938	Proteobacteria	Betaproteobacteria	Burkholderiales	Comamonadaceae	Hydrogenophaga	0	0	0	1	0	0	0	0	1	0	0	0	0	0	0	0	0	0	0	0	0	0	0	0	0	0	61	0	0	0	0	0	0	0	0	1
denovo27505	Proteobacteria	Alphaproteobacteria	Rickettsiales	Pelagibacteraceae	Unclassified	1	0	0	0	0	0	0	2	0	0	0	11	5	8	1	2	3	0	1	2	2	2	1	2	0	0	0	0	0	1	3	4	1	6	2	0
denovo232819	Proteobacteria	Alphaproteobacteria	Rhodospirillales	Acetobacteraceae	Roseomonas	0	0	0	1	4	0	1	4	2	0	2	8	2	9	0	1	0	0	0	0	2	0	0	0	0	3	0	1	1	0	11	0	5	3	2	2
denovo153224	Proteobacteria	Betaproteobacteria	Burkholderiales	Comamonadaceae	Unclassified	0	7	2	0	2	0	0	1	0	13	1	0	0	0	0	0	0	1	0	7	0	4	2	0	3	3	0	0	8	0	0	2	7	1	0	0
denovo120901	Proteobacteria	Betaproteobacteria	MWH-UniP1	Unclassified	Unclassified	1	2	2	1	0	0	0	0	1	0	0	1	7	1	2	2	2	0	0	4	2	2	15	1	2	1	1	1	1	1	3	1	2	4	1	0
denovo172297	Proteobacteria	Deltaproteobacteria	Myxococcales	Unclassified	Unclassified	0	0	14	7	0	5	0	0	0	0	0	0	0	0	1	0	0	5	7	1	0	0	1	3	3	7	0	2	0	2	1	0	0	0	1	2
denovo242058	Proteobacteria	Betaproteobacteria	Burkholderiales	Comamonadaceae	Rhodoferax	1	1	3	2	2	0	1	1	2	2	2	0	0	0	1	0	0	0	8	2	0	5	0	0	1	1	7	0	4	3	0	4	8	1	1	1
denovo52047	Proteobacteria	Betaproteobacteria	Rhodocyclales	Rhodocyclaceae	Unclassified	0	21	18	1	4	0	1	0	0	1	0	0	0	0	2	0	0	3	0	2	0	0	0	0	1	0	0	0	5	0	2	0	0	0	1	2
denovo64861	Proteobacteria	Betaproteobacteria	Rhodocyclales	Rhodocyclaceae	Candidatus Accumulibacter	0	0	1	5	1	0	0	0	0	2	2	2	0	0	0	2	0	1	2	0	0	3	0	0	4	7	2	0	2	0	1	24	0	2	1	0
denovo293189	Proteobacteria	Gammaproteobacteria	Methylococcales	Crenotrichaceae	Crenothrix	0	4	60	0	0	0	0	0	0	0	0	0	0	0	0	0	0	0	0	0	0	0	0	0	0	0	0	0	0	0	0	0	0	0	0	0
denovo270766	Proteobacteria	Betaproteobacteria	Burkholderiales	Oxalobacteraceae	Polynucleobacter	0	0	1	0	3	1	2	3	3	2	1	1	1	0	0	1	1	2	0	1	0	13	1	0	2	1	2	0	0	2	2	3	2	8	0	4
denovo93861	Proteobacteria	Betaproteobacteria	Unclassified	Unclassified	Unclassified	0	0	1	1	1	1	0	7	0	0	0	4	1	8	0	1	4	0	2	2	4	1	0	1	2	2	1	2	2	1	5	2	1	1	1	0
denovo144541	Proteobacteria	Betaproteobacteria	Burkholderiales	Comamonadaceae	Curvibacter	0	0	0	0	0	0	0	0	0	0	0	0	0	0	0	0	1	0	2	1	0	1	0	0	0	0	57	0	2	0	0	0	0	1	0	0
denovo37104	Proteobacteria	Alphaproteobacteria	Rickettsiales	Unclassified	Unclassified	0	2	0	0	1	0	0	0	0	2	0	1	6	1	0	10	0	5	5	1	2	7	3	0	3	0	3	0	3	1	0	7	1	0	1	0
denovo84248	Proteobacteria	Betaproteobacteria	Burkholderiales	Oxalobacteraceae	Unclassified	0	0	2	0	1	0	3	3	3	3	0	2	2	2	0	0	1	0	1	0	2	1	2	7	0	1	3	1	1	1	2	11	2	6	0	0
denovo98282	Proteobacteria	Deltaproteobacteria	Myxococcales	OM27	Unclassified	20	0	44	0	0	0	0	0	0	0	0	0	0	0	0	0	0	0	0	0	0	0	0	0	0	1	0	0	0	0	0	0	0	0	0	0
denovo5099	Proteobacteria	Betaproteobacteria	Burkholderiales	Comamonadaceae	Limnohabitans	0	0	2	2	3	0	3	1	0	2	3	4	4	2	0	0	1	1	0	2	2	1	4	2	1	5	6	2	1	1	2	1	0	3	1	1
denovo15942	Proteobacteria	Betaproteobacteria	Burkholderiales	Comamonadaceae	Limnohabitans	2	3	4	0	3	1	1	1	1	1	2	3	5	2	2	1	2	0	1	2	0	0	2	0	1	1	6	0	4	1	0	5	0	5	0	2
denovo170386	Proteobacteria	Betaproteobacteria	Unclassified	Unclassified	Unclassified	0	3	2	3	2	0	0	0	0	1	2	0	0	1	0	3	4	2	0	4	0	1	0	0	2	0	8	4	4	1	2	1	0	2	2	6
denovo9440	Proteobacteria	Betaproteobacteria	Burkholderiales	Comamonadaceae	Unclassified	6	6	1	0	0	1	2	0	6	3	1	0	0	0	0	0	1	12	0	6	0	0	1	0	7	0	0	4	2	3	0	0	1	0	0	2
denovo18982	Proteobacteria	Betaproteobacteria	Burkholderiales	Comamonadaceae	Unclassified	0	6	0	0	1	0	0	0	0	12	1	0	3	1	0	0	0	0	0	2	0	3	1	0	1	1	0	5	13	0	0	4	6	2	2	1
denovo233178	Proteobacteria	Betaproteobacteria	Burkholderiales	Unclassified	Unclassified	0	1	0	1	0	0	2	0	1	4	17	0	5	0	0	14	0	0	2	0	0	0	0	0	2	1	5	2	2	2	0	1	0	0	0	3
denovo214047	Proteobacteria	Gammaproteobacteria	34P16	Unclassified	Unclassified	0	4	7	0	3	0	4	0	0	1	2	0	0	0	0	0	5	1	0	1	0	0	4	0	0	2	6	2	0	0	7	0	3	0	13	0
denovo278386	Proteobacteria	Alphaproteobacteria	Rhizobiales	Methylocystaceae	Methylosinus	0	0	1	1	0	0	0	0	0	0	0	0	0	0	1	0	0	0	3	16	0	0	9	0	0	0	0	2	24	1	0	1	0	0	6	0
denovo218436	Proteobacteria	Betaproteobacteria	Burkholderiales	Comamonadaceae	Polaromonas	0	11	0	0	0	2	0	0	3	0	0	1	0	0	0	7	0	2	0	4	0	0	0	0	11	0	0	1	16	3	0	0	0	0	3	1
denovo296705	Proteobacteria	Betaproteobacteria	Burkholderiales	Comamonadaceae	Rubrivivax	0	5	5	0	5	2	0	0	1	0	1	0	0	0	0	0	0	1	0	1	0	0	0	1	1	0	0	10	23	2	0	0	6	0	0	1
denovo271038	Proteobacteria	Betaproteobacteria	Burkholderiales	Comamonadaceae	Limnohabitans	0	2	3	2	0	0	1	0	1	2	2	1	1	1	0	3	2	4	0	1	2	3	3	3	3	5	5	2	2	0	0	1	1	4	4	1
denovo74118	Proteobacteria	Alphaproteobacteria	Caulobacterales	Caulobacteraceae	Phenylobacterium	0	3	2	4	14	0	0	0	0	0	0	0	0	0	0	5	0	0	17	0	0	2	0	0	1	0	0	0	18	0	0	0	0	0	0	0
denovo69988	Proteobacteria	Betaproteobacteria	Burkholderiales	Comamonadaceae	Acidovorax	0	0	0	0	2	1	2	0	3	2	2	2	3	1	0	4	0	4	0	2	0	0	4	0	2	6	4	4	1	0	1	2	0	8	0	4
denovo106309	Proteobacteria	Alphaproteobacteria	Rhodospirillales	Acetobacteraceae	Unclassified	0	1	2	1	9	0	0	5	1	0	1	1	7	1	0	1	0	2	1	0	2	3	0	0	0	0	2	4	1	2	3	2	10	2	1	0
denovo286825	Proteobacteria	Betaproteobacteria	Methylophilales	Methylophilaceae	Methylotenera	0	16	22	1	1	0	1	0	0	0	0	0	0	0	3	2	0	4	0	1	0	0	0	0	0	0	0	3	6	2	0	0	0	0	0	4
denovo62969	Proteobacteria	Betaproteobacteria	Burkholderiales	Comamonadaceae	Limnohabitans	0	8	0	0	2	0	1	1	1	4	0	0	1	3	0	0	6	0	0	3	1	6	0	0	0	1	1	0	3	3	0	2	10	2	5	2
denovo278228	Proteobacteria	Gammaproteobacteria	Methylococcales	Crenotrichaceae	Crenothrix	0	2	5	10	2	0	0	0	1	2	0	0	0	1	0	3	2	0	3	0	0	2	0	1	2	3	2	1	3	0	7	5	7	0	2	0
denovo234550	Proteobacteria	Betaproteobacteria	Burkholderiales	Comamonadaceae	Limnohabitans	2	1	1	0	0	0	3	4	2	2	0	1	0	0	0	0	4	0	19	0	6	2	1	1	0	2	4	1	3	1	2	0	0	4	1	0
denovo182448	Proteobacteria	Betaproteobacteria	Burkholderiales	Comamonadaceae	Unclassified	0	0	0	0	0	0	0	0	0	0	0	0	0	0	0	0	65	0	0	0	0	0	0	0	0	0	1	0	0	0	0	0	0	0	0	0
denovo299645	Proteobacteria	Betaproteobacteria	Burkholderiales	Comamonadaceae	Unclassified	4	2	7	1	2	1	3	1	1	0	0	1	4	1	0	1	0	2	0	1	0	0	2	0	2	9	3	1	3	8	1	2	1	0	0	3
denovo145110	Proteobacteria	Alphaproteobacteria	Rickettsiales	Pelagibacteraceae	Unclassified	1	0	1	3	0	0	0	4	0	4	3	11	0	4	1	1	3	1	2	1	6	2	0	1	1	5	1	0	0	0	2	0	2	3	1	0
denovo184619	Proteobacteria	Betaproteobacteria	Burkholderiales	Oxalobacteraceae	Polynucleobacter	0	2	0	4	4	1	3	2	1	1	1	0	3	1	0	5	1	3	0	2	2	2	2	1	1	3	0	0	2	3	1	4	4	6	1	0
denovo45655	Proteobacteria	Alphaproteobacteria	Rhodobacterales	Rhodobacteraceae	Rhodobacter	0	4	1	16	5	2	1	3	2	0	0	3	1	2	0	0	0	0	0	1	1	0	1	0	0	1	1	1	3	0	3	5	2	6	2	0
denovo121831	Proteobacteria	Deltaproteobacteria	MIZ46	Unclassified	Unclassified	0	2	1	1	0	0	0	0	0	0	0	0	0	0	32	3	1	0	2	2	4	0	2	0	0	0	0	0	0	2	1	0	0	0	13	1
denovo59795	Proteobacteria	Betaproteobacteria	Burkholderiales	Comamonadaceae	Rhodoferax	2	2	0	25	3	0	0	8	2	0	2	0	1	0	0	0	2	0	6	2	0	2	0	0	0	1	0	0	5	2	1	0	0	0	0	1
denovo162612	Proteobacteria	Betaproteobacteria	Burkholderiales	Comamonadaceae	Unclassified	0	12	12	2	2	0	1	0	1	0	1	0	0	0	0	0	7	2	5	0	0	1	0	0	0	0	9	0	5	0	0	0	5	0	1	1
denovo222040	Proteobacteria	Deltaproteobacteria	Desulfobacterales	Desulfobacteraceae	Desulfococcus	0	1	0	2	4	2	2	0	5	3	1	2	1	0	0	2	1	1	2	3	1	7	1	1	2	2	2	2	3	0	0	11	1	0	1	1
denovo305061	Proteobacteria	Alphaproteobacteria	Rhodospirillales	Rhodospirillaceae	Unclassified	0	2	6	1	1	1	0	0	1	1	1	4	0	1	1	7	1	3	8	1	0	0	11	0	0	3	3	2	0	0	0	2	0	3	0	3
denovo24845	Proteobacteria	Betaproteobacteria	Burkholderiales	Unclassified	Unclassified	0	0	3	3	11	10	1	0	5	0	0	0	0	0	0	0	0	4	0	1	0	0	0	0	4	0	0	12	5	1	0	0	0	0	5	2
denovo808	Proteobacteria	Deltaproteobacteria	Myxococcales	Unclassified	Unclassified	1	0	0	6	0	3	5	0	1	0	9	0	0	0	6	0	0	3	0	7	0	0	2	0	3	8	3	4	1	0	1	0	0	0	0	4
denovo303735	Proteobacteria	Deltaproteobacteria	Bdellovibrionales	Bacteriovoracaceae	Peredibacter	0	0	0	1	0	2	0	0	3	0	1	0	8	0	0	0	0	0	50	0	0	0	0	0	0	0	0	3	0	0	0	0	0	0	0	0
denovo126789	Proteobacteria	Betaproteobacteria	Burkholderiales	Unclassified	Unclassified	0	0	2	0	1	0	2	7	0	3	1	4	5	0	0	1	0	1	9	0	2	2	8	1	0	2	1	0	0	0	5	1	3	5	1	0
denovo217711	Proteobacteria	Betaproteobacteria	Burkholderiales	Comamonadaceae	Limnohabitans	2	2	1	1	3	3	0	1	1	0	3	1	4	0	0	2	4	3	0	3	2	3	1	2	1	2	7	2	0	1	1	4	2	2	1	1
denovo227708	Proteobacteria	Betaproteobacteria	Unclassified	Unclassified	Unclassified	2	0	3	2	1	0	4	8	0	0	3	2	3	2	1	2	1	2	2	1	3	0	3	0	0	1	1	2	4	1	3	1	1	4	2	0
denovo104600	Proteobacteria	Alphaproteobacteria	Rickettsiales	Pelagibacteraceae	Unclassified	4	0	0	3	1	0	0	4	1	1	0	2	1	2	1	2	5	3	1	0	2	0	0	2	3	6	4	1	0	1	3	2	2	1	3	2
denovo57852	Proteobacteria	Alphaproteobacteria	Rickettsiales	Unclassified	Unclassified	0	0	0	4	0	0	2	0	0	0	1	0	0	0	3	1	0	0	2	17	18	3	3	5	1	3	0	0	0	1	2	0	0	0	2	0
denovo297612	Proteobacteria	Alphaproteobacteria	Rickettsiales	Unclassified	Unclassified	6	7	0	0	7	0	0	1	0	0	0	0	12	0	6	0	0	0	0	0	8	0	0	0	0	0	0	0	0	0	21	0	0	0	0	0
denovo286034	Proteobacteria	Betaproteobacteria	Burkholderiales	Unclassified	Unclassified	0	0	0	0	1	0	3	1	3	0	1	5	0	0	0	0	0	3	1	0	0	0	3	0	2	3	1	0	1	1	21	0	13	4	1	0
denovo106796	Proteobacteria	Betaproteobacteria	Burkholderiales	Comamonadaceae	Acidovorax	0	1	4	4	7	0	1	1	2	2	2	1	0	0	2	5	1	0	0	3	0	5	0	0	4	1	5	1	1	0	5	6	1	0	2	1
denovo68334	Proteobacteria	Betaproteobacteria	Burkholderiales	Comamonadaceae	Unclassified	1	0	21	0	8	0	1	0	1	0	1	0	0	0	0	1	3	2	0	4	0	0	5	2	3	0	1	3	3	1	0	2	1	0	3	1
denovo52701	Proteobacteria	Betaproteobacteria	Burkholderiales	Comamonadaceae	Limnohabitans	2	2	1	0	0	2	3	0	1	1	2	1	4	2	1	2	4	1	0	3	3	4	1	1	3	3	9	0	2	0	1	1	2	0	4	1
denovo10120	Proteobacteria	Unclassified	Unclassified	Unclassified	Unclassified	1	4	0	3	0	0	4	0	2	0	1	0	0	0	1	6	0	1	0	19	0	0	1	0	3	16	0	2	0	0	0	0	0	0	0	5
denovo41483	Proteobacteria	Betaproteobacteria	Burkholderiales	Comamonadaceae	Limnohabitans	2	0	0	0	0	0	4	1	3	1	2	0	9	4	2	2	4	0	0	1	2	2	4	0	2	3	8	2	0	1	1	1	1	6	1	0
denovo104874	Proteobacteria	Deltaproteobacteria	Bdellovibrionales	Bacteriovoracaceae	Unclassified	1	0	7	5	4	3	8	0	9	0	0	5	0	2	0	3	0	1	3	0	0	1	0	0	0	0	1	2	0	0	1	1	1	0	1	9
denovo176931	Proteobacteria	Betaproteobacteria	Unclassified	Unclassified	Unclassified	1	0	0	0	0	0	0	0	0	0	0	0	0	0	66	0	2	0	0	0	0	0	0	0	0	0	0	0	0	0	0	0	0	0	0	0
denovo29794	Proteobacteria	TA18	PHOS-HD29	Unclassified	Unclassified	0	0	0	0	0	0	0	0	0	0	0	0	0	0	0	0	0	0	0	0	0	0	69	0	0	0	0	0	0	0	0	0	0	0	0	0
denovo86475	Proteobacteria	Alphaproteobacteria	Rhodospirillales	Acetobacteraceae	Roseomonas	0	0	0	0	0	0	0	0	0	0	0	0	0	0	0	0	0	0	69	0	0	0	0	0	0	0	0	0	0	0	0	0	0	0	0	0
denovo68108	Proteobacteria	Betaproteobacteria	Burkholderiales	Comamonadaceae	Aquabacterium	0	0	0	2	1	2	1	1	1	3	15	1	0	3	0	5	4	1	4	2	1	3	2	0	0	2	1	3	2	0	0	2	2	1	1	3
denovo150897	Proteobacteria	Betaproteobacteria	Methylophilales	Methylophilaceae	Unclassified	2	4	0	1	1	1	1	2	1	0	1	1	1	1	0	2	0	0	33	0	0	3	1	0	2	0	0	1	1	1	1	1	0	1	3	1
denovo114625	Proteobacteria	Betaproteobacteria	Burkholderiales	Oxalobacteraceae	Polynucleobacter	0	0	1	1	1	0	1	4	4	0	3	7	5	1	0	3	3	2	2	2	0	3	2	1	1	4	3	1	0	2	1	5	0	4	0	0
denovo71060	Proteobacteria	Betaproteobacteria	Unclassified	Unclassified	Unclassified	1	1	1	0	2	0	3	2	1	2	1	2	4	0	2	3	0	3	0	4	0	6	0	1	2	7	1	1	1	1	1	5	2	7	2	0
denovo131219	Proteobacteria	Betaproteobacteria	Burkholderiales	Comamonadaceae	Unclassified	0	0	0	5	0	0	0	6	0	0	10	2	1	2	0	0	0	0	3	1	0	22	0	0	0	2	1	4	0	3	0	3	1	3	0	0
denovo33805	Proteobacteria	Alphaproteobacteria	Rhodospirillales	Acetobacteraceae	Unclassified	6	0	2	0	8	1	0	1	2	0	1	1	1	3	1	0	1	3	0	2	1	2	2	0	2	5	1	1	2	2	0	1	13	0	1	3
denovo135529	Proteobacteria	Deltaproteobacteria	Myxococcales	Unclassified	Unclassified	0	0	0	1	0	0	9	0	0	0	14	0	2	0	0	0	4	0	0	3	0	0	0	0	5	24	0	6	0	0	1	0	0	0	0	0
denovo272475	Proteobacteria	Gammaproteobacteria	Xanthomonadales	Xanthomonadaceae	Unclassified	0	0	0	0	0	0	0	0	0	0	0	0	62	7	0	0	0	0	0	0	0	0	0	0	0	0	0	0	0	0	0	0	0	0	0	0
denovo115085	Proteobacteria	Alphaproteobacteria	Rhodospirillales	Acetobacteraceae	Unclassified	4	2	1	3	6	0	1	1	2	2	1	2	8	1	4	0	3	0	0	1	2	0	2	0	4	1	2	3	0	0	4	1	5	2	0	2
denovo273327	Proteobacteria	Alphaproteobacteria	Rickettsiales	Rickettsiaceae	Unclassified	3	0	0	4	2	0	0	2	0	0	0	2	0	4	2	0	0	0	1	2	9	0	12	1	0	0	0	1	1	0	3	1	4	9	1	1
denovo113242	Proteobacteria	Alphaproteobacteria	Rhodobacterales	Rhodobacteraceae	Anaerospora	0	1	0	15	22	0	1	0	3	0	0	9	0	0	0	0	2	0	0	0	0	2	5	0	0	2	1	1	1	1	0	2	0	0	2	0
denovo91328	Proteobacteria	Deltaproteobacteria	Myxococcales	Unclassified	Unclassified	5	5	0	10	0	2	0	0	0	1	9	0	0	0	0	0	1	2	9	3	0	0	5	0	2	1	0	0	0	1	0	0	0	0	0	14
denovo290383	Proteobacteria	Betaproteobacteria	Burkholderiales	Comamonadaceae	Limnohabitans	1	1	0	0	1	0	0	3	2	4	4	1	0	1	1	2	1	0	4	4	0	5	3	2	2	3	5	2	0	2	2	1	1	9	0	1
denovo4967	Proteobacteria	Betaproteobacteria	Burkholderiales	Comamonadaceae	Polaromonas	0	0	0	1	1	0	1	5	5	0	1	7	0	3	1	1	0	0	0	0	1	3	1	2	1	6	0	1	1	0	2	4	0	17	0	1
denovo204007	Proteobacteria	Deltaproteobacteria	Myxococcales	Unclassified	Unclassified	0	1	0	0	0	0	0	0	0	0	5	0	1	0	0	0	9	0	0	0	1	0	0	0	0	0	21	0	1	0	2	0	0	0	7	0
denovo55281	Proteobacteria	Gammaproteobacteria	Thiotrichales	Thiotrichaceae	Thiothrix	0	0	0	4	1	0	2	5	1	2	0	1	3	0	0	0	0	0	1	4	0	13	0	0	1	3	0	0	2	0	2	10	11	3	2	0
denovo297062	Proteobacteria	Betaproteobacteria	MWH-UniP1	Unclassified	Unclassified	0	3	1	2	3	0	2	2	1	0	0	0	16	4	0	9	1	1	0	2	8	0	2	0	0	0	2	1	3	4	0	1	2	0	1	1
denovo218767	Proteobacteria	Betaproteobacteria	Burkholderiales	Comamonadaceae	Unclassified	0	0	0	0	0	0	0	0	0	0	3	1	1	0	0	0	0	1	0	2	0	3	0	0	1	1	46	0	7	0	1	1	2	0	2	0
denovo204795	Proteobacteria	Alphaproteobacteria	Rhodobacterales	Rhodobacteraceae	Rhodobacter	0	3	8	6	0	0	1	0	0	3	0	2	0	0	2	2	1	0	1	6	0	9	0	5	2	5	2	0	4	0	1	4	1	0	0	2
denovo203844	Proteobacteria	Betaproteobacteria	Burkholderiales	Comamonadaceae	Leptothrix	1	4	0	0	0	0	1	4	0	1	0	1	5	1	0	0	4	1	0	0	4	2	0	3	0	1	3	0	3	3	0	7	14	6	2	0
denovo243293	Proteobacteria	Betaproteobacteria	Burkholderiales	Comamonadaceae	Limnohabitans	0	31	3	0	0	0	0	0	0	8	0	0	0	0	0	1	1	0	0	3	0	0	0	0	2	1	0	0	6	0	0	3	5	0	8	0
denovo95966	Proteobacteria	Alphaproteobacteria	Rickettsiales	Unclassified	Unclassified	4	0	4	1	1	0	2	1	1	1	0	4	0	1	1	7	7	2	1	1	0	1	1	1	2	2	1	2	5	2	7	0	1	2	1	5
denovo190368	Proteobacteria	Alphaproteobacteria	Rhodospirillales	Acetobacteraceae	Unclassified	2	0	1	0	10	1	0	4	1	0	0	1	0	0	3	1	0	1	1	2	0	0	0	0	1	0	0	3	4	1	11	2	12	2	2	6
denovo229600	Proteobacteria	Betaproteobacteria	Burkholderiales	Comamonadaceae	Hydrogenophaga	0	0	0	0	0	27	0	0	11	0	0	0	0	0	0	1	1	2	0	1	1	0	0	0	2	3	11	11	0	0	0	0	1	0	0	0
denovo162603	Proteobacteria	Betaproteobacteria	Burkholderiales	Comamonadaceae	Rhodoferax	2	4	0	1	1	1	3	0	4	0	0	0	0	0	12	1	0	0	0	14	0	0	14	1	0	8	0	1	2	2	1	0	0	0	1	0
denovo228394	Proteobacteria	Betaproteobacteria	Burkholderiales	Comamonadaceae	Limnohabitans	4	1	3	1	1	0	1	0	3	3	5	1	0	1	0	3	2	2	0	4	3	1	1	2	1	6	7	2	4	2	0	1	1	4	0	1
denovo295459	Proteobacteria	Betaproteobacteria	Burkholderiales	Comamonadaceae	Leptothrix	0	4	0	2	3	0	0	0	4	1	1	1	2	1	0	3	1	1	3	0	0	13	0	0	6	4	6	0	3	0	1	2	6	0	4	1
denovo291365	Proteobacteria	Betaproteobacteria	Burkholderiales	Unclassified	Unclassified	0	0	0	0	3	0	5	1	0	1	0	4	4	2	0	1	1	0	10	0	2	3	8	0	0	2	0	1	0	0	4	4	6	11	0	0
denovo202920	Proteobacteria	Gammaproteobacteria	Chromatiales	Halothiobacillaceae	Thiovirga	0	0	0	0	2	0	0	2	1	5	0	1	1	0	2	1	2	10	0	1	0	0	2	0	7	1	2	0	3	2	0	15	9	1	3	0
denovo30325	Proteobacteria	Betaproteobacteria	Burkholderiales	Comamonadaceae	Rhodoferax	0	1	1	2	0	0	2	0	1	2	0	0	2	0	0	0	0	3	1	2	0	0	2	0	1	1	4	0	2	0	0	1	2	1	42	0
denovo24190	Proteobacteria	Betaproteobacteria	Burkholderiales	Comamonadaceae	Limnohabitans	0	2	3	0	4	3	2	5	5	1	1	1	3	1	2	3	1	2	0	0	2	2	1	3	1	6	7	1	2	0	1	1	0	4	3	0
denovo278994	Proteobacteria	Betaproteobacteria	Burkholderiales	Comamonadaceae	Limnohabitans	1	5	1	3	2	0	0	0	1	4	3	0	0	1	0	0	0	1	0	6	1	5	0	1	3	2	18	0	5	0	1	5	1	3	1	0
denovo113222	Proteobacteria	Betaproteobacteria	Burkholderiales	Comamonadaceae	Limnohabitans	1	2	5	0	2	0	5	2	0	2	0	2	6	1	0	1	3	1	0	3	1	3	0	1	1	3	9	6	3	0	2	2	2	1	2	0
denovo52772	Proteobacteria	Alphaproteobacteria	Unclassified	Unclassified	Unclassified	1	0	0	5	1	0	0	5	0	2	0	10	2	5	1	0	1	1	1	0	0	1	0	3	0	4	0	1	2	0	7	3	4	13	1	0
denovo235790	Proteobacteria	Betaproteobacteria	Unclassified	Unclassified	Unclassified	3	0	0	0	0	0	0	5	1	1	3	5	5	1	1	1	0	1	1	0	3	6	1	3	1	7	1	0	1	1	2	4	4	8	0	1
denovo306519	Proteobacteria	Betaproteobacteria	Rhodocyclales	Rhodocyclaceae	Unclassified	2	2	1	3	2	1	3	0	3	2	6	0	5	0	1	2	10	0	0	1	1	3	2	1	2	1	4	1	0	1	0	9	2	1	1	1
denovo290069	Proteobacteria	Alphaproteobacteria	Rickettsiales	Unclassified	Unclassified	12	0	0	0	10	0	1	0	2	1	0	0	0	0	3	0	1	1	0	10	3	0	1	15	1	0	0	2	1	1	0	2	0	1	0	5
denovo78650	Proteobacteria	Gammaproteobacteria	Xanthomonadales	Sinobacteraceae	Unclassified	3	0	12	2	6	0	0	0	0	0	1	3	0	1	0	7	0	0	0	4	0	0	1	0	2	7	1	1	4	2	1	0	0	4	0	11
denovo308272	Proteobacteria	Deltaproteobacteria	PB19	Unclassified	Unclassified	3	0	0	2	0	0	1	0	0	0	0	0	0	0	39	0	1	20	0	0	0	0	0	0	2	0	0	0	0	4	1	0	0	0	1	0
denovo205053	Proteobacteria	Betaproteobacteria	Burkholderiales	Unclassified	Unclassified	1	1	2	2	5	1	0	1	3	1	4	3	4	3	1	3	3	2	0	1	5	2	2	1	0	4	6	2	1	2	2	1	1	2	2	0
denovo97530	Proteobacteria	Betaproteobacteria	Unclassified	Unclassified	Unclassified	5	0	3	1	0	0	3	3	3	0	1	0	9	2	1	3	2	1	0	3	2	2	4	1	5	2	5	0	3	0	1	2	1	5	2	0
denovo205129	Proteobacteria	Alphaproteobacteria	Sphingomonadales	Erythrobacteraceae	Lutibacterium	0	2	0	0	1	0	5	0	0	0	3	7	0	0	4	0	0	4	2	0	0	1	1	1	0	34	0	0	0	6	0	0	0	2	0	0
denovo120738	Proteobacteria	Alphaproteobacteria	Unclassified	Unclassified	Unclassified	0	0	0	1	0	1	0	0	0	3	0	4	4	5	0	0	4	1	0	1	2	0	0	1	2	1	3	1	1	1	3	3	1	13	7	3
denovo227415	Proteobacteria	Alphaproteobacteria	Rickettsiales	Unclassified	Unclassified	0	0	0	0	0	0	0	9	0	0	1	1	1	2	1	2	0	0	0	1	3	3	18	0	0	4	1	0	0	0	0	0	0	3	0	0
denovo127733	Proteobacteria	Betaproteobacteria	Burkholderiales	Unclassified	Unclassified	2	5	3	0	1	0	2	5	1	4	3	4	1	0	0	1	2	0	0	4	2	2	1	1	2	3	3	0	9	1	0	1	5	2	5	0
denovo91240	Proteobacteria	Betaproteobacteria	Burkholderiales	Comamonadaceae	Acidovorax	0	7	1	2	3	0	0	0	0	2	0	0	0	1	0	5	30	0	0	1	0	0	0	1	0	2	0	1	0	0	8	0	0	0	3	1
denovo267248	Proteobacteria	Betaproteobacteria	Unclassified	Unclassified	Unclassified	1	1	2	0	0	0	1	0	0	1	0	0	0	0	0	1	0	1	58	1	0	3	0	0	0	0	0	0	3	1	0	0	0	0	0	1
denovo251145	Proteobacteria	Epsilonproteobacteria	Campylobacterales	Helicobacteraceae	Sulfuricurvum	1	0	0	1	7	0	0	3	8	2	0	6	0	0	0	2	0	2	0	1	0	4	3	0	2	3	3	2	1	0	6	4	6	4	1	2
denovo130352	Proteobacteria	Betaproteobacteria	Burkholderiales	Burkholderiaceae	Unclassified	0	0	0	1	0	4	0	0	5	0	1	5	8	0	0	4	3	2	0	2	0	0	5	0	1	16	3	1	0	3	0	8	0	0	2	1
denovo192677	Proteobacteria	Betaproteobacteria	Burkholderiales	Unclassified	Unclassified	0	0	0	0	0	8	0	0	1	2	6	3	2	0	0	6	0	4	0	2	0	0	1	0	4	21	3	0	0	3	0	6	0	0	1	2
denovo286609	Proteobacteria	Betaproteobacteria	Burkholderiales	Comamonadaceae	Unclassified	0	1	1	0	0	2	2	1	3	4	1	2	3	4	1	2	3	2	0	2	0	1	2	3	5	2	7	0	2	3	1	5	1	2	7	1
denovo13650	Proteobacteria	Betaproteobacteria	Burkholderiales	Oxalobacteraceae	Polynucleobacter	0	0	2	1	5	1	1	6	4	2	2	1	5	2	0	3	3	0	1	2	1	8	5	0	1	1	1	2	1	2	2	5	0	1	1	2
denovo238266	Proteobacteria	Alphaproteobacteria	Rickettsiales	Rickettsiaceae	Unclassified	1	0	56	0	0	0	1	0	1	0	0	0	1	1	0	1	0	0	0	0	12	0	0	0	0	0	2	0	0	0	0	0	0	0	0	0
denovo69041	Proteobacteria	Gammaproteobacteria	Alteromonadales	Alteromonadaceae	Cellvibrio	0	3	1	4	0	0	1	0	0	0	1	41	0	0	0	0	3	0	1	0	1	0	0	0	0	7	0	2	0	0	0	0	1	0	10	0
denovo158141	Proteobacteria	Betaproteobacteria	Rhodocyclales	Rhodocyclaceae	Unclassified	4	1	0	2	2	0	2	4	2	7	0	2	1	1	0	1	2	2	7	2	0	4	1	2	1	3	4	1	6	1	1	3	2	3	0	1
denovo203479	Proteobacteria	Betaproteobacteria	Burkholderiales	Unclassified	Unclassified	2	3	1	1	1	0	1	4	2	1	2	1	3	3	1	1	5	0	0	5	3	0	7	1	4	2	3	1	5	1	3	1	3	4	1	0
denovo181479	Proteobacteria	Alphaproteobacteria	Sphingomonadales	Sphingomonadaceae	Novosphingobium	0	15	3	3	0	0	0	0	0	1	0	0	0	0	0	5	0	0	36	5	0	1	0	0	0	0	0	0	3	0	2	1	1	0	0	0
denovo243828	Proteobacteria	Betaproteobacteria	Burkholderiales	Comamonadaceae	Unclassified	2	0	5	3	0	2	0	2	4	0	2	1	1	0	5	3	0	3	7	4	0	2	9	3	3	2	2	2	1	1	0	0	4	2	0	2
denovo196124	Proteobacteria	Betaproteobacteria	Burkholderiales	Comamonadaceae	Unclassified	4	0	0	1	1	1	4	4	1	0	3	1	8	1	3	5	0	3	0	2	1	3	0	2	3	2	2	1	0	2	3	8	0	5	2	0
denovo182734	Proteobacteria	Betaproteobacteria	Burkholderiales	Comamonadaceae	Acidovorax	3	3	1	0	0	0	2	5	0	3	2	4	0	6	0	2	1	0	0	0	1	4	4	1	1	8	2	0	1	1	2	5	4	9	1	0
denovo83088	Proteobacteria	Alphaproteobacteria	Unclassified	Unclassified	Unclassified	0	13	0	0	0	0	3	1	0	0	13	0	6	0	0	0	0	1	1	0	1	0	0	0	7	0	0	8	1	0	5	0	5	0	11	1
denovo82271	Proteobacteria	Betaproteobacteria	Burkholderiales	Comamonadaceae	Acidovorax	11	2	2	0	1	15	0	1	0	1	1	1	1	0	0	0	3	0	0	0	8	4	0	9	1	1	8	0	0	0	0	0	0	2	0	1
denovo145732	Proteobacteria	Betaproteobacteria	Burkholderiales	Oxalobacteraceae	Unclassified	2	1	1	4	3	1	4	0	0	3	5	4	6	0	0	2	1	4	0	1	2	1	4	0	0	8	5	2	0	2	4	2	1	1	1	2
denovo149958	Proteobacteria	Betaproteobacteria	Burkholderiales	Comamonadaceae	Unclassified	0	0	51	0	0	0	0	0	0	1	0	0	0	0	0	0	0	0	0	0	0	0	0	0	0	0	12	0	0	0	0	1	12	0	0	0
denovo241664	Proteobacteria	Alphaproteobacteria	Rhodobacterales	Rhodobacteraceae	Rhodobacter	4	2	1	0	0	0	0	2	1	13	3	0	4	0	1	2	2	2	6	10	1	7	0	0	0	1	0	0	9	1	1	1	0	0	3	0
denovo209363	Proteobacteria	Betaproteobacteria	Burkholderiales	Unclassified	Unclassified	3	6	0	5	28	0	0	0	4	1	3	0	0	1	0	2	0	3	0	12	1	0	1	0	0	0	0	0	0	2	1	1	0	1	0	2
denovo34570	Proteobacteria	Alphaproteobacteria	Rickettsiales	Rickettsiaceae	Unclassified	1	0	1	0	2	4	1	0	1	3	4	10	1	0	1	1	1	8	0	0	3	0	0	1	4	10	0	2	3	0	2	0	0	4	1	1
denovo163986	Proteobacteria	Alphaproteobacteria	Rickettsiales	Unclassified	Unclassified	0	0	0	0	0	5	0	0	2	0	0	3	0	0	15	3	0	2	30	0	0	0	1	0	0	5	0	0	0	3	0	0	0	3	0	3
denovo250859	Proteobacteria	Betaproteobacteria	MWH-UniP1	Unclassified	Unclassified	3	7	0	0	0	4	2	0	4	0	0	0	1	0	4	0	0	8	0	0	0	0	0	0	8	0	0	8	4	6	0	1	9	0	7	2
denovo226662	Proteobacteria	Betaproteobacteria	Burkholderiales	Comamonadaceae	Unclassified	0	0	0	0	3	2	1	0	5	4	6	2	0	0	7	0	1	14	0	3	0	0	2	0	10	1	0	3	1	9	0	1	0	0	0	3
denovo251052	Proteobacteria	Betaproteobacteria	Burkholderiales	Comamonadaceae	Leptothrix	0	17	0	2	0	2	3	0	1	0	0	0	0	0	0	0	0	1	0	1	0	0	0	1	3	0	0	3	3	3	0	0	29	0	6	3
denovo47085	Proteobacteria	Betaproteobacteria	Neisseriales	Neisseriaceae	Vogesella	5	0	0	0	0	1	0	0	3	0	0	1	1	2	5	1	0	1	0	0	21	1	0	0	1	3	0	0	0	2	8	0	1	12	0	1
denovo87780	Proteobacteria	Betaproteobacteria	Unclassified	Unclassified	Unclassified	2	0	0	1	3	0	1	2	7	1	3	3	2	1	2	3	0	1	0	1	1	6	4	1	3	4	1	1	1	2	1	9	1	6	0	3
denovo50822	Proteobacteria	Betaproteobacteria	Burkholderiales	Comamonadaceae	Limnohabitans	1	4	1	0	0	0	1	0	0	21	1	0	2	2	0	0	2	0	0	2	0	1	0	0	3	1	5	0	17	1	0	1	7	1	5	0
denovo198942	Proteobacteria	Betaproteobacteria	Rhodocyclales	Rhodocyclaceae	Dechloromonas	0	1	7	6	5	0	0	0	3	3	1	1	2	0	0	3	0	1	3	3	0	10	1	0	2	3	5	1	1	1	3	8	3	0	2	0
denovo244936	Proteobacteria	Betaproteobacteria	Burkholderiales	Comamonadaceae	Hydrogenophaga	0	2	1	1	14	1	0	1	1	1	0	0	1	0	0	0	0	0	0	5	0	3	1	0	3	5	11	0	0	1	0	8	12	5	1	1
denovo166927	Proteobacteria	Gammaproteobacteria	Alteromonadales	Alteromonadaceae	Cellvibrio	0	2	0	12	0	0	6	0	1	0	1	36	0	0	0	0	2	0	0	0	1	0	0	0	0	9	1	1	0	0	0	0	0	0	8	0
denovo119965	Proteobacteria	Betaproteobacteria	Burkholderiales	Comamonadaceae	Limnohabitans	1	0	4	5	3	0	0	3	4	3	4	1	0	1	0	1	5	3	0	1	2	5	2	3	1	0	10	0	1	3	1	5	1	4	3	0
denovo14720	Proteobacteria	Betaproteobacteria	Burkholderiales	Comamonadaceae	Limnohabitans	1	2	3	3	2	0	4	3	2	4	1	3	3	0	2	2	2	0	0	3	2	1	2	3	3	3	13	0	0	1	1	1	2	3	5	0
denovo7107	Proteobacteria	Betaproteobacteria	Burkholderiales	Comamonadaceae	Unclassified	0	1	4	0	0	0	6	0	2	3	2	0	0	0	0	1	6	5	0	2	0	0	4	0	3	1	17	5	0	1	0	11	1	0	2	4
denovo274681	Proteobacteria	Betaproteobacteria	Burkholderiales	Comamonadaceae	Limnohabitans	0	17	2	0	0	1	0	0	1	4	0	1	2	0	0	0	22	0	0	3	0	4	0	0	0	5	0	0	1	0	0	3	7	0	8	0
denovo293008	Proteobacteria	Betaproteobacteria	Burkholderiales	Comamonadaceae	Unclassified	0	3	0	1	1	0	2	1	1	5	2	1	2	2	0	0	3	0	1	2	0	19	1	0	0	1	2	0	3	1	2	10	10	3	1	0
denovo65259	Proteobacteria	Gammaproteobacteria	Alteromonadales	OM60	Unclassified	0	1	0	13	5	1	3	0	2	2	0	21	0	0	0	0	0	2	0	0	3	0	0	0	2	3	1	4	1	0	4	7	0	0	2	1
denovo176943	Proteobacteria	Betaproteobacteria	MWH-UniP1	Unclassified	Unclassified	8	3	0	2	4	0	1	2	1	0	0	0	3	1	6	4	1	1	1	5	0	3	6	1	4	1	10	5	1	0	0	2	3	1	1	1
denovo165719	Proteobacteria	Betaproteobacteria	Burkholderiales	Comamonadaceae	Unclassified	2	0	3	4	1	0	2	2	4	1	4	1	0	1	1	4	1	2	0	2	1	1	2	3	2	3	8	2	0	0	3	3	4	4	8	1
denovo141661	Proteobacteria	Alphaproteobacteria	Caulobacterales	Caulobacteraceae	Caulobacter	0	0	5	5	1	5	1	1	0	1	0	0	0	1	0	3	0	0	3	0	3	5	1	0	0	3	40	0	0	0	0	1	2	0	1	0
denovo251207	Proteobacteria	Betaproteobacteria	Unclassified	Unclassified	Unclassified	8	0	2	1	1	0	3	5	1	3	1	0	10	1	1	2	5	3	2	1	6	0	2	4	1	1	1	2	1	3	0	2	0	6	0	2
denovo154557	Proteobacteria	Alphaproteobacteria	Rickettsiales	Unclassified	Unclassified	5	0	0	0	1	1	2	3	2	6	2	6	1	1	0	4	0	1	2	0	0	3	4	0	3	4	2	1	0	3	4	0	2	0	4	0
denovo7885	Proteobacteria	Alphaproteobacteria	Caulobacterales	Caulobacteraceae	Mycoplana	3	0	6	5	1	0	0	0	0	0	1	0	0	0	2	0	0	0	1	8	2	0	41	2	0	2	8	0	0	0	0	1	0	0	0	0
denovo93192	Proteobacteria	Betaproteobacteria	Burkholderiales	Comamonadaceae	Unclassified	0	5	2	0	1	0	0	2	2	1	4	0	0	1	1	0	0	1	2	1	0	20	1	0	7	3	8	1	2	1	0	3	9	1	3	1
denovo35424	Proteobacteria	Betaproteobacteria	Burkholderiales	Comamonadaceae	Unclassified	4	0	2	16	1	0	3	4	3	3	9	0	1	0	3	3	2	2	0	1	0	0	1	3	1	2	3	0	0	4	1	1	3	1	1	5
denovo33828	Proteobacteria	Alphaproteobacteria	Rhodobacterales	Hyphomonadaceae	Unclassified	0	0	0	0	1	0	0	0	0	0	0	0	0	0	0	0	0	0	79	0	0	1	0	0	1	0	0	0	0	0	0	1	0	0	0	0
denovo264032	Proteobacteria	Deltaproteobacteria	Myxococcales	Unclassified	Unclassified	2	0	1	4	0	1	2	0	1	5	2	0	2	2	3	9	0	1	7	2	0	0	3	0	4	3	11	4	0	1	1	1	2	0	3	4
denovo522	Proteobacteria	Alphaproteobacteria	Rhizobiales	Unclassified	Unclassified	0	2	1	0	3	2	3	0	0	3	5	0	0	0	1	2	6	6	1	5	0	0	1	1	1	0	0	3	11	3	0	0	1	0	1	21
denovo173168	Proteobacteria	Alphaproteobacteria	Rhodospirillales	Acetobacteraceae	Unclassified	5	1	0	1	5	2	0	3	2	1	5	5	5	3	1	0	1	4	0	3	2	0	2	1	4	0	3	1	3	2	6	1	3	3	1	4
denovo151768	Proteobacteria	Betaproteobacteria	Burkholderiales	Comamonadaceae	Acidovorax	7	0	4	0	6	0	1	5	4	2	3	1	6	1	1	0	3	0	0	1	2	4	2	7	4	0	0	4	2	3	0	2	0	4	1	1
denovo72687	Proteobacteria	Deltaproteobacteria	Myxococcales	OM27	Unclassified	0	0	0	0	0	0	0	0	0	0	0	0	0	0	84	0	0	0	0	0	0	0	0	0	0	0	0	0	0	0	0	0	0	0	0	0
denovo115157	Proteobacteria	Betaproteobacteria	Burkholderiales	Comamonadaceae	Hydrogenophaga	0	2	3	1	0	0	0	2	1	1	1	2	1	0	0	1	2	0	5	1	0	5	3	0	0	1	25	1	1	1	2	2	10	1	8	1
denovo309187	Proteobacteria	Alphaproteobacteria	Rhodobacterales	Hyphomonadaceae	Unclassified	1	0	0	1	1	1	0	0	0	0	0	1	0	0	0	0	0	0	0	18	0	1	60	0	0	0	0	0	0	0	0	0	0	0	0	0
denovo127898	Proteobacteria	Deltaproteobacteria	Myxococcales	Unclassified	Unclassified	0	0	0	0	0	0	6	0	3	0	10	0	0	0	0	0	2	2	0	11	0	0	0	0	14	11	1	5	0	0	0	0	0	0	0	19
denovo293832	Proteobacteria	Gammaproteobacteria	Methylococcales	Methylococcaceae	Methylocaldum	0	29	19	0	0	0	0	0	0	0	0	1	0	0	0	0	0	4	0	10	0	0	0	0	0	0	0	2	16	0	0	0	0	0	1	2
denovo188880	Proteobacteria	Alphaproteobacteria	Rickettsiales	Unclassified	Unclassified	1	0	0	0	1	3	2	0	4	0	2	1	0	2	2	4	0	7	28	2	2	0	0	0	6	1	1	2	0	0	1	1	0	0	5	2
denovo246741	Proteobacteria	Betaproteobacteria	Burkholderiales	Comamonadaceae	Unclassified	0	2	4	1	2	1	1	2	6	1	2	1	3	1	3	1	5	1	0	0	0	8	4	1	2	3	9	1	0	4	2	3	0	4	3	1
denovo173815	Proteobacteria	Alphaproteobacteria	Rhodobacterales	Rhodobacteraceae	Rhodobacter	0	2	8	15	1	0	0	2	0	2	4	1	2	0	0	2	3	1	5	2	1	16	1	1	1	2	6	0	6	0	0	1	0	0	0	0
denovo171588	Proteobacteria	Betaproteobacteria	Burkholderiales	Comamonadaceae	Limnohabitans	0	6	0	0	1	3	1	1	1	4	1	0	0	1	0	0	2	0	1	14	0	6	0	0	1	0	4	0	4	7	0	6	11	3	4	2
denovo290826	Proteobacteria	Alphaproteobacteria	Unclassified	Unclassified	Unclassified	0	0	0	0	0	0	0	0	1	0	0	0	0	0	0	0	0	0	0	0	0	1	0	0	0	0	0	0	0	0	1	3	0	0	0	0
denovo2272	Proteobacteria	Betaproteobacteria	Burkholderiales	Comamonadaceae	Limnobacter	0	0	0	0	0	8	1	6	0	0	3	6	0	0	0	0	0	0	0	0	0	0	0	0	1	0	46	0	0	0	14	1	0	0	0	0
denovo222374	Proteobacteria	Betaproteobacteria	Burkholderiales	Comamonadaceae	Rhodoferax	0	0	65	1	1	0	0	1	0	0	0	0	0	0	0	0	0	0	0	0	1	1	0	0	0	2	4	0	1	0	0	4	2	2	1	0
denovo5969	Proteobacteria	Alphaproteobacteria	Rhizobiales	Beijerinckiaceae	Unclassified	0	1	2	7	31	0	0	4	1	5	0	7	1	1	0	2	0	0	3	2	0	2	3	0	0	6	0	1	0	0	2	1	0	0	3	0
denovo231719	Proteobacteria	Betaproteobacteria	Burkholderiales	Comamonadaceae	Unclassified	1	0	2	3	2	0	2	11	3	0	2	0	1	0	0	1	2	0	10	2	7	4	1	0	2	4	1	2	5	0	7	1	0	7	4	0
denovo60154	Proteobacteria	Betaproteobacteria	Burkholderiales	Comamonadaceae	Rhodoferax	0	1	1	7	2	1	2	0	2	1	0	11	0	0	0	4	0	0	1	1	0	3	0	0	0	2	5	1	2	1	29	0	3	2	3	0
denovo2602	Proteobacteria	Alphaproteobacteria	Rhodobacterales	Hyphomonadaceae	Maricaulis	0	0	0	0	0	0	0	0	0	0	0	0	0	0	0	2	1	1	11	1	1	2	0	1	0	1	6	7	7	5	0	1	17	12	4	4
denovo109375	Proteobacteria	Betaproteobacteria	Burkholderiales	Comamonadaceae	Acidovorax	2	1	6	3	4	0	2	0	2	1	9	2	2	1	0	1	0	1	0	7	2	0	6	5	1	6	12	1	0	0	0	0	0	1	7	0
denovo205737	Proteobacteria	Alphaproteobacteria	Rickettsiales	Unclassified	Unclassified	0	1	0	0	0	6	1	0	1	0	9	0	0	0	0	0	1	0	0	0	0	0	0	1	0	3	7	0	0	0	0	0	0	47	2	0
denovo109756	Proteobacteria	Alphaproteobacteria	Unclassified	Unclassified	Unclassified	0	0	0	0	0	0	0	0	0	0	0	0	0	0	0	0	0	0	88	0	0	0	0	0	0	0	0	0	0	0	0	0	0	0	0	0
denovo85910	Proteobacteria	Betaproteobacteria	Burkholderiales	Unclassified	Unclassified	3	5	0	7	28	2	0	0	3	1	0	1	0	3	0	0	0	2	0	20	2	0	1	1	0	0	0	1	0	1	3	0	0	0	0	4
denovo10391	Proteobacteria	Alphaproteobacteria	Sphingomonadales	Sphingomonadaceae	Novosphingobium	1	1	0	9	1	0	3	0	3	1	0	2	2	0	0	2	0	0	0	1	10	3	0	0	0	4	15	4	0	0	15	0	6	2	3	0
denovo290609	Proteobacteria	Betaproteobacteria	Burkholderiales	Oxalobacteraceae	Unclassified	0	0	9	0	0	0	2	0	1	1	1	3	0	1	0	0	11	3	0	0	0	0	0	0	1	9	9	0	0	0	1	6	22	1	5	0
denovo3912	Proteobacteria	Alphaproteobacteria	Rhizobiales	Methylocystaceae	Methylosinus	0	2	2	0	0	0	0	0	0	0	3	0	0	0	1	0	1	3	0	28	0	0	15	0	0	0	0	1	26	1	0	0	0	0	5	0
denovo60279	Proteobacteria	Betaproteobacteria	Burkholderiales	Unclassified	Unclassified	0	0	0	1	0	0	0	0	0	0	0	1	0	0	0	0	9	46	0	1	0	0	0	0	3	1	1	8	12	3	0	0	1	0	0	0
denovo204454	Proteobacteria	Deltaproteobacteria	Unclassified	Unclassified	Unclassified	0	0	0	0	0	2	0	0	2	0	1	0	0	0	29	0	0	2	0	0	0	0	0	0	9	0	0	0	20	14	0	0	0	0	0	10
denovo220825	Proteobacteria	Betaproteobacteria	Burkholderiales	Comamonadaceae	Limnohabitans	3	3	1	1	1	0	1	4	4	1	1	1	3	2	1	0	6	1	0	3	1	2	1	5	1	7	11	3	2	3	4	3	2	2	0	3
denovo115133	Proteobacteria	Betaproteobacteria	Burkholderiales	Comamonadaceae	Limnohabitans	0	2	0	1	2	0	0	1	2	13	1	1	2	1	1	0	4	0	0	1	3	4	2	0	0	2	9	2	19	0	1	3	4	0	7	0
denovo22233	Proteobacteria	Deltaproteobacteria	Myxococcales	OM27	Unclassified	0	0	0	5	2	1	4	0	3	0	6	0	1	0	0	1	1	5	0	0	0	0	41	0	1	10	0	0	0	0	2	0	2	0	4	0
denovo46310	Proteobacteria	Alphaproteobacteria	Rhodospirillales	Rhodospirillaceae	Unclassified	32	0	14	0	0	0	2	0	0	0	0	0	0	2	16	0	0	3	1	0	0	2	0	12	0	0	0	0	2	0	0	0	1	0	1	0
denovo191095	Proteobacteria	Betaproteobacteria	Burkholderiales	Unclassified	Unclassified	1	0	1	1	1	0	1	6	2	4	3	3	1	2	0	7	0	2	2	2	3	10	2	0	0	5	0	2	3	1	2	6	1	10	1	1
denovo136362	Proteobacteria	Betaproteobacteria	Burkholderiales	Comamonadaceae	Leptothrix	1	0	1	2	1	1	1	0	5	0	1	0	0	0	0	0	5	1	0	21	0	0	0	1	9	0	0	4	13	14	0	0	0	0	0	8
denovo106697	Proteobacteria	Betaproteobacteria	Burkholderiales	Unclassified	Unclassified	0	0	0	4	0	0	0	2	2	1	0	3	1	0	8	8	0	0	0	0	21	2	0	2	1	4	0	0	0	2	16	0	2	3	0	0
denovo157204	Proteobacteria	Betaproteobacteria	Burkholderiales	Comamonadaceae	Limnohabitans	6	1	7	2	4	1	1	1	2	1	3	3	2	3	1	2	3	4	0	1	2	1	2	1	1	3	5	2	0	1	7	2	2	6	4	1
denovo77997	Proteobacteria	Gammaproteobacteria	Unclassified	Unclassified	Unclassified	0	1	8	0	0	0	0	0	0	5	6	0	0	0	0	9	0	28	0	1	0	0	0	0	3	1	0	2	0	26	0	0	0	0	0	0
denovo48491	Proteobacteria	Alphaproteobacteria	Rhodospirillales	Acetobacteraceae	Unclassified	0	0	0	0	2	0	0	0	0	0	0	1	1	0	0	1	0	0	83	0	0	1	0	0	0	0	0	1	0	0	0	0	1	0	0	0
denovo195455	Proteobacteria	Alphaproteobacteria	Rickettsiales	Pelagibacteraceae	Unclassified	0	0	2	3	1	1	1	8	0	0	2	12	4	3	2	3	3	1	1	2	4	2	1	3	0	3	0	1	0	1	7	0	3	5	2	2
denovo247221	Proteobacteria	Alphaproteobacteria	Rhodospirillales	Acetobacteraceae	Unclassified	2	2	0	0	0	3	1	0	1	1	0	0	1	0	19	0	0	3	0	24	0	0	0	26	1	2	0	1	0	1	0	0	0	0	0	3
denovo174232	Proteobacteria	Betaproteobacteria	Burkholderiales	Comamonadaceae	Limnohabitans	1	2	0	2	5	1	1	2	5	2	4	3	2	2	1	2	2	7	0	1	2	2	2	1	3	7	8	1	0	2	1	7	2	3	1	2
denovo96131	Proteobacteria	Betaproteobacteria	Burkholderiales	Comamonadaceae	Acidovorax	2	3	0	6	0	0	0	2	4	11	7	2	0	11	0	3	4	0	0	5	1	0	4	2	0	3	4	1	0	0	3	1	4	1	2	0
denovo275495	Proteobacteria	Betaproteobacteria	Burkholderiales	Comamonadaceae	Unclassified	0	0	1	1	0	0	0	1	3	6	3	2	0	3	0	3	2	1	0	4	1	8	1	0	3	6	3	2	6	2	5	10	0	8	5	1
denovo204775	Proteobacteria	Betaproteobacteria	Burkholderiales	Oxalobacteraceae	Polynucleobacter	3	0	2	1	5	2	1	4	2	2	4	1	5	3	2	4	2	2	1	2	0	3	3	7	4	5	4	2	2	1	2	3	2	3	0	2
denovo76061	Proteobacteria	Betaproteobacteria	Burkholderiales	Unclassified	Unclassified	1	14	1	1	4	0	0	1	1	7	5	1	0	0	0	1	3	0	0	5	1	9	0	0	2	4	10	0	5	3	1	3	5	3	0	1
denovo109109	Proteobacteria	Gammaproteobacteria	Chromatiales	Unclassified	Unclassified	5	0	0	0	6	1	0	0	0	0	0	0	0	0	10	0	0	0	70	0	0	0	0	0	1	0	0	0	0	0	0	0	0	0	0	0
denovo298485	Proteobacteria	Gammaproteobacteria	Xanthomonadales	Xanthomonadaceae	Lysobacter	0	0	0	0	0	0	26	0	0	0	0	0	0	0	1	1	26	0	10	0	0	0	0	7	0	0	0	0	0	13	3	0	0	1	5	0
denovo240099	Proteobacteria	Alphaproteobacteria	Sphingomonadales	Sphingomonadaceae	Unclassified	0	0	7	0	1	0	0	0	0	0	0	0	3	0	77	1	0	0	0	0	0	0	1	1	0	1	1	0	0	0	0	0	0	0	0	0
denovo38530	Proteobacteria	Alphaproteobacteria	Rickettsiales	Pelagibacteraceae	Unclassified	3	0	2	1	3	0	0	4	2	1	2	8	5	3	3	7	6	1	2	3	3	0	3	0	2	2	4	0	0	3	6	1	2	4	2	3
denovo206371	Proteobacteria	Alphaproteobacteria	Rhodobacterales	Rhodobacteraceae	Rhodobacter	6	0	0	6	0	0	0	0	1	0	0	0	15	0	19	0	0	1	0	13	0	12	0	1	0	0	0	0	1	18	0	1	0	0	0	0
denovo136292	Proteobacteria	Deltaproteobacteria	Spirobacillales	Unclassified	Unclassified	1	0	0	0	0	1	4	0	3	0	1	0	2	50	0	0	0	0	0	11	0	0	0	0	2	14	0	4	0	0	0	0	0	1	0	0
denovo264786	Proteobacteria	Alphaproteobacteria	Unclassified	Unclassified	Unclassified	0	0	0	0	0	0	0	0	0	0	0	0	0	0	0	0	0	0	94	0	0	0	0	0	0	0	0	0	0	0	0	0	0	0	0	0
denovo280980	Proteobacteria	Betaproteobacteria	Burkholderiales	Comamonadaceae	Acidovorax	8	0	1	2	0	1	3	0	2	1	4	0	0	0	13	0	0	18	0	0	0	0	0	0	7	0	0	2	15	12	0	0	0	0	0	5
denovo104868	Proteobacteria	Betaproteobacteria	Burkholderiales	Comamonadaceae	Limnohabitans	2	0	0	8	1	1	1	5	2	1	3	0	2	4	0	3	4	0	1	0	6	0	0	0	6	5	1	3	4	1	9	0	1	16	3	1
denovo150161	Proteobacteria	Betaproteobacteria	Burkholderiales	Comamonadaceae	Unclassified	1	9	0	2	2	0	6	0	0	3	0	0	13	1	0	5	6	0	0	8	2	2	7	0	1	1	1	0	8	0	5	3	4	2	0	1
denovo183291	Proteobacteria	Unclassified	Unclassified	Unclassified	Unclassified	0	1	0	0	0	1	0	0	2	0	0	1	0	0	1	0	1	0	0	10	1	0	0	0	0	0	24	14	0	0	0	36	0	0	0	0
denovo19288	Proteobacteria	Betaproteobacteria	Burkholderiales	Oxalobacteraceae	Polynucleobacter	3	2	4	2	2	2	1	4	2	2	0	1	6	1	2	5	5	0	3	1	0	7	7	3	3	3	4	4	1	0	3	3	0	3	3	1
denovo302787	Proteobacteria	Deltaproteobacteria	Myxococcales	Unclassified	Unclassified	0	1	34	1	0	0	5	1	0	0	3	0	0	0	0	0	2	0	0	6	0	0	0	0	0	1	14	2	0	1	6	4	0	0	11	2
denovo57811	Proteobacteria	Gammaproteobacteria	Xanthomonadales	Xanthomonadaceae	Unclassified	0	8	2	0	5	0	1	4	0	0	1	1	0	2	0	37	2	0	0	0	0	0	0	0	0	1	8	0	1	0	13	2	1	1	4	0
denovo49649	Proteobacteria	Betaproteobacteria	Burkholderiales	Comamonadaceae	Rhodoferax	6	13	1	2	1	1	1	0	1	4	2	0	1	0	1	0	2	0	0	15	1	0	1	0	1	0	3	3	11	0	0	0	13	1	5	3
denovo146048	Proteobacteria	Betaproteobacteria	Burkholderiales	Comamonadaceae	Acidovorax	0	2	0	0	3	0	4	2	0	5	3	0	0	2	0	0	4	1	0	12	6	1	3	2	0	2	4	0	3	0	4	4	8	6	10	1
denovo58692	Proteobacteria	Alphaproteobacteria	Rickettsiales	Unclassified	Unclassified	25	2	0	1	0	0	0	0	0	0	0	0	0	0	5	0	0	21	34	0	1	1	0	1	3	0	0	0	0	0	0	0	0	1	0	0
denovo52580	Proteobacteria	Betaproteobacteria	Burkholderiales	Comamonadaceae	Limnohabitans	1	0	0	0	4	2	6	2	2	2	5	2	5	1	1	9	0	0	0	3	2	6	1	0	4	5	3	2	0	0	3	8	1	9	3	3
denovo72841	Proteobacteria	Gammaproteobacteria	Methylococcales	Methylococcaceae	Methylocaldum	0	0	10	0	0	0	0	0	0	0	0	0	0	0	0	2	0	16	14	1	0	32	3	0	1	0	0	0	3	4	0	0	0	0	1	8
denovo125336	Proteobacteria	Betaproteobacteria	Burkholderiales	Comamonadaceae	Hylemonella	0	0	4	16	2	0	1	0	2	1	0	8	2	1	0	6	17	0	1	0	0	0	2	0	2	1	6	0	1	1	3	1	9	2	4	2
denovo253138	Proteobacteria	Betaproteobacteria	Burkholderiales	Comamonadaceae	Unclassified	0	0	4	5	0	0	0	1	1	1	1	3	2	0	0	0	0	0	14	1	0	9	2	1	1	0	43	0	0	1	1	1	1	1	0	2
denovo57680	Proteobacteria	Gammaproteobacteria	Vibrionales	Unclassified	Unclassified	0	0	0	0	7	0	0	7	0	0	1	23	0	0	0	0	0	0	0	0	0	0	13	0	0	10	0	0	0	0	27	0	3	5	0	0
denovo179288	Proteobacteria	Betaproteobacteria	Burkholderiales	Comamonadaceae	Limnohabitans	0	32	3	0	1	0	0	0	3	9	2	1	0	0	0	0	3	0	0	4	0	1	0	0	0	2	1	0	8	1	0	1	13	3	8	0
denovo285187	Proteobacteria	Betaproteobacteria	Burkholderiales	Oxalobacteraceae	Unclassified	2	5	5	2	0	0	2	9	3	7	4	0	3	0	0	2	5	2	1	3	1	4	2	1	2	2	2	2	2	5	3	2	0	1	4	7
denovo202913	Proteobacteria	Betaproteobacteria	Burkholderiales	Comamonadaceae	Unclassified	0	1	1	76	1	0	0	0	1	1	0	0	0	0	0	1	0	0	0	0	0	0	0	0	2	0	2	1	4	1	0	3	0	0	0	1
denovo231272	Proteobacteria	Alphaproteobacteria	Rickettsiales	Pelagibacteraceae	Unclassified	5	0	1	3	1	0	1	3	1	3	2	3	2	5	1	1	5	2	2	8	4	2	0	2	1	3	0	1	2	2	3	1	4	9	7	1
denovo95688	Proteobacteria	Alphaproteobacteria	Rhodospirillales	Acetobacteraceae	Unclassified	0	0	0	0	0	0	0	0	0	0	0	0	0	0	0	0	0	0	94	0	0	0	0	0	0	0	1	0	0	2	0	0	0	0	0	0
denovo141089	Proteobacteria	Betaproteobacteria	Burkholderiales	Oxalobacteraceae	Polynucleobacter	4	1	1	1	0	2	2	5	2	3	3	4	0	2	2	3	0	1	2	2	0	8	11	5	1	3	4	1	2	1	2	9	0	5	1	2
denovo136375	Proteobacteria	Alphaproteobacteria	Rickettsiales	Pelagibacteraceae	Unclassified	9	0	1	3	1	0	0	6	0	5	2	1	3	1	7	8	2	1	2	3	3	3	4	3	1	1	1	0	2	4	1	7	0	10	0	1
denovo35579	Proteobacteria	Betaproteobacteria	Burkholderiales	Comamonadaceae	Acidovorax	1	3	1	2	0	0	1	1	1	13	2	2	3	1	0	0	1	2	0	1	1	5	2	1	5	8	12	0	10	2	2	4	4	2	4	1
denovo66717	Proteobacteria	Gammaproteobacteria	Alteromonadales	Alteromonadaceae	Unclassified	0	0	0	0	1	0	2	0	0	0	0	49	0	0	0	2	1	0	0	3	0	0	0	0	0	1	3	0	0	0	0	1	0	0	35	0
denovo5350	Proteobacteria	Deltaproteobacteria	Bdellovibrionales	Bdellovibrionaceae	Bdellovibrio	0	0	0	0	0	1	1	0	0	2	0	0	0	1	0	2	7	22	0	21	0	0	0	0	2	0	0	2	4	33	0	0	0	0	0	0
denovo222919	Proteobacteria	Gammaproteobacteria	Alteromonadales	OM60	Unclassified	0	3	0	25	3	1	0	0	1	2	1	10	3	0	0	5	5	0	0	0	1	1	0	3	5	6	1	0	2	3	0	12	0	2	1	1
denovo67457	Proteobacteria	Gammaproteobacteria	Xanthomonadales	Sinobacteraceae	Unclassified	0	0	0	26	3	0	6	0	4	5	1	13	0	0	0	4	2	1	0	1	0	2	0	0	7	3	4	0	0	1	3	6	0	2	1	2
denovo122326	Proteobacteria	Alphaproteobacteria	Rhizobiales	Hyphomicrobiaceae	Devosia	1	0	25	4	1	0	0	1	0	0	0	1	0	0	2	19	2	0	3	6	1	5	1	0	0	2	6	1	9	1	1	5	0	1	0	0
denovo27618	Proteobacteria	Alphaproteobacteria	Rickettsiales	Pelagibacteraceae	Unclassified	1	0	2	2	0	2	3	6	0	1	2	18	4	2	2	2	4	1	1	4	1	1	0	1	0	3	3	2	0	0	6	3	7	6	5	1
denovo239608	Proteobacteria	Betaproteobacteria	Burkholderiales	Comamonadaceae	Methylibium	28	0	0	4	0	0	0	4	0	3	0	1	7	1	18	0	0	0	11	0	6	1	13	0	0	0	0	0	0	3	0	0	0	0	0	0
denovo34515	Proteobacteria	Deltaproteobacteria	PB19	Unclassified	Unclassified	0	0	3	0	0	0	1	0	0	1	2	3	0	0	0	0	0	0	0	0	0	0	1	0	0	3	81	0	0	0	0	0	4	0	1	0
denovo273542	Proteobacteria	Gammaproteobacteria	Xanthomonadales	Xanthomonadaceae	Unclassified	0	2	0	0	1	0	18	0	0	1	6	2	0	0	2	0	9	3	13	0	0	1	0	1	0	12	0	1	0	7	3	0	0	8	5	0
denovo83204	Proteobacteria	Gammaproteobacteria	Alteromonadales	[Chromatiaceae]	Rheinheimera	0	4	0	5	0	5	1	1	2	0	2	9	1	1	1	2	2	0	0	2	5	5	4	4	1	12	4	1	2	5	3	7	0	2	5	1
denovo269713	Proteobacteria	Alphaproteobacteria	Rickettsiales	Pelagibacteraceae	Unclassified	5	1	1	5	0	1	1	8	1	3	1	8	3	3	1	3	4	1	1	2	4	1	0	1	2	4	2	1	0	0	6	4	4	6	3	1
denovo192519	Proteobacteria	Betaproteobacteria	Burkholderiales	Comamonadaceae	Limnohabitans	2	6	2	1	2	0	0	2	4	4	4	1	1	0	2	2	3	3	0	1	2	1	4	3	3	4	18	2	3	1	4	4	1	5	3	0
denovo29404	Proteobacteria	Betaproteobacteria	Burkholderiales	Comamonadaceae	Limnohabitans	0	15	12	0	1	1	1	0	4	4	1	4	2	1	2	2	7	1	2	1	0	1	2	1	0	3	4	2	9	0	1	6	2	3	4	0
denovo201237	Proteobacteria	Betaproteobacteria	Burkholderiales	Comamonadaceae	Methylibium	0	2	0	13	3	0	1	0	3	4	0	4	1	0	1	2	1	1	1	1	2	4	2	1	6	11	14	0	2	0	1	16	1	0	1	0
denovo229814	Proteobacteria	Deltaproteobacteria	Bdellovibrionales	Bacteriovoracaceae	Unclassified	0	0	2	0	17	0	0	0	0	0	0	0	8	0	0	0	0	0	72	0	0	0	0	2	0	0	0	0	0	0	0	0	0	0	0	0
denovo222297	Proteobacteria	Unclassified	Unclassified	Unclassified	Unclassified	0	0	11	3	0	0	12	0	0	0	0	1	0	1	0	2	5	0	0	9	0	0	0	0	2	1	31	3	5	0	13	0	0	0	2	0
denovo136010	Proteobacteria	Betaproteobacteria	Rhodocyclales	Rhodocyclaceae	Unclassified	5	1	6	1	4	1	0	6	1	7	2	2	8	2	0	1	5	1	2	2	2	3	2	4	1	4	3	1	5	2	0	4	2	6	1	0
denovo44384	Proteobacteria	Alphaproteobacteria	Unclassified	Unclassified	Unclassified	1	0	0	0	0	0	0	1	0	0	0	0	0	4	0	0	1	0	0	0	0	0	0	0	1	92	0	0	1	0	1	0	0	0	0	0
denovo167596	Proteobacteria	Alphaproteobacteria	Rhodobacterales	Rhodobacteraceae	Rhodobacter	0	0	0	5	18	0	1	8	0	5	3	8	1	1	0	0	0	0	1	4	0	1	2	4	2	6	0	0	6	0	8	3	4	5	3	1
denovo303347	Proteobacteria	Gammaproteobacteria	Xanthomonadales	Sinobacteraceae	Unclassified	1	1	1	0	4	1	2	1	5	2	5	2	1	1	1	6	2	5	0	2	0	1	15	1	4	1	3	5	0	1	2	9	8	4	4	1
denovo107220	Proteobacteria	Betaproteobacteria	Burkholderiales	Comamonadaceae	Limnohabitans	0	31	9	0	0	0	0	0	0	9	1	2	0	0	0	1	0	1	2	5	0	5	0	0	0	0	0	2	16	1	0	4	6	1	3	3
denovo264738	Proteobacteria	Alphaproteobacteria	Rhodospirillales	Acetobacteraceae	Unclassified	1	0	1	36	4	0	0	0	4	2	0	6	0	0	0	0	1	0	0	1	0	5	2	5	1	6	3	1	3	1	0	16	0	0	1	0
denovo18414	Proteobacteria	Alphaproteobacteria	Rickettsiales	Unclassified	Unclassified	0	5	0	0	9	2	2	0	1	0	0	0	0	0	0	0	1	1	6	45	0	0	0	0	0	0	0	2	5	16	0	1	0	0	1	5
denovo91826	Proteobacteria	Betaproteobacteria	Burkholderiales	Comamonadaceae	Limnohabitans	0	20	1	0	0	0	0	0	0	11	1	0	1	0	0	0	1	0	0	5	0	8	0	0	0	1	2	0	5	0	0	6	26	1	12	1
denovo50192	Proteobacteria	Betaproteobacteria	Burkholderiales	Comamonadaceae	Limnohabitans	2	1	5	1	6	0	3	2	4	7	4	5	9	2	1	3	4	1	3	1	2	4	2	1	3	9	3	4	0	0	1	1	0	7	1	1
denovo164118	Proteobacteria	Betaproteobacteria	Burkholderiales	Comamonadaceae	Rhodoferax	27	0	0	2	0	5	6	0	7	3	10	0	4	0	0	3	0	0	0	0	0	2	10	11	4	1	0	4	1	1	0	1	1	0	0	0
denovo2939	Proteobacteria	Gammaproteobacteria	Alteromonadales	HTCC2188	HTCC	0	7	12	3	3	0	1	1	0	4	1	1	1	0	0	9	11	2	0	1	1	0	1	3	0	0	15	0	3	0	4	0	2	13	0	2
denovo228064	Proteobacteria	Betaproteobacteria	Burkholderiales	Oxalobacteraceae	Polynucleobacter	2	1	1	2	1	0	3	2	3	1	2	0	16	4	3	4	3	2	0	3	2	8	8	4	6	1	1	2	3	2	0	5	2	7	0	0
denovo190538	Proteobacteria	Deltaproteobacteria	Spirobacillales	Unclassified	Unclassified	2	0	0	3	0	11	0	0	5	0	0	8	0	0	1	17	0	5	3	0	0	0	1	0	1	0	1	1	0	16	1	5	0	14	0	9
denovo22155	Proteobacteria	Deltaproteobacteria	Bdellovibrionales	Bacteriovoracaceae	Peredibacter	0	1	1	2	31	0	1	0	3	2	0	0	0	0	35	0	0	0	0	5	0	0	5	0	3	1	1	2	0	10	0	0	0	0	1	0
denovo26126	Proteobacteria	Deltaproteobacteria	Bdellovibrionales	Bacteriovoracaceae	Peredibacter	0	1	3	2	1	3	3	0	1	1	1	1	0	10	0	5	2	0	0	1	6	0	0	0	2	0	0	2	1	0	10	1	0	0	26	1
denovo297887	Proteobacteria	Alphaproteobacteria	Rhodospirillales	Rhodospirillaceae	Unclassified	1	2	28	0	9	0	1	0	1	1	0	0	2	2	6	0	0	3	4	2	1	0	2	10	3	0	0	4	13	4	0	2	1	0	0	1
denovo161664	Proteobacteria	Deltaproteobacteria	Bdellovibrionales	Bacteriovoracaceae	Unclassified	0	0	0	0	0	0	0	0	0	0	0	0	0	0	0	0	0	0	104	0	0	0	0	0	0	0	0	0	0	1	0	0	0	0	0	0
denovo188389	Proteobacteria	Alphaproteobacteria	Rickettsiales	Pelagibacteraceae	Unclassified	2	0	4	3	3	1	1	3	1	2	5	7	6	4	2	2	8	3	7	1	1	2	0	0	1	7	2	0	1	1	5	2	3	7	4	0
denovo110566	Proteobacteria	Gammaproteobacteria	Alteromonadales	[Chromatiaceae]	Rheinheimera	0	3	0	4	2	1	1	3	1	1	3	7	1	2	0	1	4	1	0	3	4	10	4	2	5	13	6	3	0	3	3	3	2	2	7	0
denovo21788	Proteobacteria	Gammaproteobacteria	Alteromonadales	OM60	Unclassified	1	1	1	31	1	2	3	0	1	3	1	15	0	0	0	7	5	0	0	4	2	1	0	0	2	5	3	1	1	2	3	5	2	0	2	0
denovo27774	Proteobacteria	Betaproteobacteria	Burkholderiales	Comamonadaceae	Limnohabitans	0	3	3	1	2	1	2	4	3	2	6	3	2	1	1	4	5	3	0	1	0	5	3	2	3	8	5	3	2	1	3	4	1	7	6	4
denovo155835	Proteobacteria	Betaproteobacteria	Burkholderiales	Comamonadaceae	Limnohabitans	2	1	3	2	3	0	3	5	4	1	0	5	9	2	0	7	4	2	0	4	3	4	5	2	1	3	5	0	0	1	7	3	2	6	2	0
denovo166339	Proteobacteria	Betaproteobacteria	Burkholderiales	Comamonadaceae	Acidovorax	2	0	0	3	0	1	0	7	3	0	1	14	5	5	4	2	2	2	8	1	3	3	0	1	2	2	1	2	0	3	8	1	2	5	6	1
denovo1160	Proteobacteria	Alphaproteobacteria	Rhodospirillales	Acetobacteraceae	Unclassified	5	0	2	1	8	0	5	3	1	0	2	5	3	3	2	0	1	3	1	2	2	2	1	3	4	4	5	3	4	4	5	1	12	1	4	4
denovo275243	Proteobacteria	Betaproteobacteria	Burkholderiales	Comamonadaceae	Leptothrix	0	5	2	8	2	0	0	6	0	0	7	2	3	0	0	1	0	1	6	0	0	10	1	0	1	12	27	1	2	0	1	1	5	3	0	0
denovo265087	Proteobacteria	Alphaproteobacteria	Rickettsiales	Pelagibacteraceae	Unclassified	2	1	1	2	3	2	2	4	5	2	0	5	5	3	10	1	5	2	1	2	0	1	0	2	3	3	1	4	1	5	1	0	6	1	8	7
denovo132020	Proteobacteria	Alphaproteobacteria	Rhodospirillales	Acetobacteraceae	Unclassified	1	0	2	1	8	0	1	8	0	1	3	5	5	2	3	2	1	1	1	0	3	5	7	2	3	2	1	4	1	3	8	3	9	7	2	1
denovo283617	Proteobacteria	Alphaproteobacteria	Rhodobacterales	Rhodobacteraceae	Rhodobacter	1	2	0	4	22	0	2	12	4	2	3	6	1	5	0	0	2	0	0	4	1	6	0	2	1	1	1	0	5	1	9	2	0	6	1	0
denovo235881	Proteobacteria	Betaproteobacteria	Burkholderiales	Comamonadaceae	Unclassified	2	3	3	2	5	0	1	4	3	4	2	4	7	4	4	2	3	2	1	0	3	2	3	1	1	0	3	1	1	2	6	3	13	4	3	5
denovo176447	Proteobacteria	Alphaproteobacteria	Rhodospirillales	Acetobacteraceae	Unclassified	3	0	2	1	9	0	1	4	2	2	3	3	8	5	2	0	0	2	0	5	0	0	1	1	1	3	2	4	5	5	11	1	9	5	2	3
denovo133218	Proteobacteria	Alphaproteobacteria	Rhodospirillales	Acetobacteraceae	Unclassified	5	1	2	2	4	0	2	3	2	0	3	5	2	3	5	3	0	1	0	2	1	0	3	1	0	6	8	3	4	1	7	0	18	1	1	4
denovo157800	Proteobacteria	Betaproteobacteria	Burkholderiales	Comamonadaceae	Limnohabitans	1	1	1	4	1	0	1	2	1	13	1	0	3	2	0	0	16	3	0	6	0	2	1	0	1	4	1	0	3	1	0	9	20	3	7	0
denovo283311	Proteobacteria	Gammaproteobacteria	Unclassified	Unclassified	Unclassified	0	15	3	0	0	0	0	2	0	2	4	2	0	1	8	4	0	1	4	5	0	7	0	0	1	0	0	2	19	3	2	0	0	4	15	4
denovo168389	Proteobacteria	Betaproteobacteria	Burkholderiales	Comamonadaceae	Hydrogenophaga	0	0	0	3	1	14	0	0	9	0	1	2	1	0	5	1	32	1	0	0	1	6	0	0	1	4	13	10	0	0	0	2	1	0	0	0
denovo111669	Proteobacteria	Deltaproteobacteria	Myxococcales	Unclassified	Unclassified	0	1	6	1	2	7	4	0	4	0	1	0	1	0	1	0	0	0	0	3	0	0	0	0	1	45	0	6	2	8	1	2	1	0	11	0
denovo2546	Proteobacteria	Betaproteobacteria	Unclassified	Unclassified	Unclassified	0	0	0	0	0	0	0	0	0	0	0	0	0	0	0	0	0	0	95	0	0	0	9	0	1	0	0	1	2	0	0	0	0	0	0	0
denovo40909	Proteobacteria	Deltaproteobacteria	Spirobacillales	Unclassified	Unclassified	1	0	0	1	3	0	14	0	3	0	4	0	0	25	0	0	0	0	0	32	0	0	0	0	5	10	0	6	0	0	3	2	0	0	0	0
denovo140399	Proteobacteria	Deltaproteobacteria	Myxococcales	Polyangiaceae	Unclassified	0	1	0	0	0	0	7	0	6	0	1	0	0	0	1	0	0	1	0	0	0	0	1	0	2	83	0	5	0	0	0	0	0	0	1	0
denovo171364	Proteobacteria	Alphaproteobacteria	Rhodobacterales	Rhodobacteraceae	Rhodobacter	0	7	0	0	0	1	0	0	4	11	4	2	0	0	0	1	10	0	0	3	0	0	0	0	1	8	13	0	0	0	4	15	6	0	15	1
denovo215582	Proteobacteria	Betaproteobacteria	Burkholderiales	Comamonadaceae	Limnohabitans	1	6	1	1	2	0	1	4	4	8	2	1	4	3	0	2	1	0	1	3	1	3	2	0	0	6	8	2	16	1	3	2	8	6	6	1
denovo57470	Proteobacteria	Alphaproteobacteria	Rickettsiales	Unclassified	Unclassified	1	7	0	1	2	3	1	1	4	1	1	1	0	0	0	0	2	8	0	0	5	0	50	0	5	1	0	6	1	0	3	0	0	1	0	2
denovo152564	Proteobacteria	Deltaproteobacteria	Myxococcales	Unclassified	Unclassified	0	2	15	1	0	2	0	1	1	0	3	0	1	0	36	0	0	1	0	10	0	3	0	0	8	1	1	5	0	12	0	1	0	0	0	6
denovo227984	Proteobacteria	TA18	PHOS-HD29	Unclassified	Unclassified	0	0	0	0	0	19	0	0	14	1	1	0	0	0	0	0	0	66	0	1	0	0	0	0	3	0	1	1	0	1	0	0	0	0	0	3
denovo138143	Proteobacteria	Betaproteobacteria	Burkholderiales	Comamonadaceae	Limnohabitans	3	5	0	1	5	0	2	0	1	8	0	0	1	0	0	1	2	2	0	4	3	2	0	1	0	6	26	1	7	1	0	12	6	4	5	2
denovo229786	Proteobacteria	Alphaproteobacteria	Rhodospirillales	Acetobacteraceae	Roseomonas	0	0	0	0	0	0	0	0	0	0	1	0	0	0	0	1	0	0	106	0	0	0	0	0	1	0	0	0	1	0	0	0	0	0	0	0
denovo172348	Proteobacteria	Betaproteobacteria	Burkholderiales	Comamonadaceae	Limnohabitans	4	5	5	4	4	0	5	1	2	4	5	2	7	2	3	0	2	2	3	2	5	2	4	2	1	3	7	3	2	2	3	4	0	8	0	1
denovo142262	Proteobacteria	Betaproteobacteria	Burkholderiales	Comamonadaceae	Rhodoferax	16	2	3	3	0	0	0	0	0	2	0	1	0	2	1	9	2	4	2	0	3	30	6	0	1	0	1	1	0	1	2	2	5	0	1	2
denovo67474	Proteobacteria	Alphaproteobacteria	Rhodospirillales	Acetobacteraceae	Roseomonas	2	1	0	2	1	0	1	8	0	1	4	12	15	2	6	2	3	2	2	2	0	0	0	1	1	4	1	2	7	4	7	3	8	1	4	2
denovo263517	Proteobacteria	Betaproteobacteria	Burkholderiales	Comamonadaceae	Limnohabitans	1	2	2	1	3	2	3	1	2	1	5	2	2	0	3	4	4	2	0	1	2	3	2	3	5	6	9	6	1	0	3	7	3	9	6	2
denovo203503	Proteobacteria	Betaproteobacteria	Methylophilales	Methylophilaceae	Unclassified	0	49	28	0	4	0	2	0	0	1	1	0	0	0	3	0	0	9	0	3	0	0	0	0	0	0	0	2	4	0	1	0	0	0	1	5
denovo238500	Proteobacteria	Betaproteobacteria	Burkholderiales	Unclassified	Unclassified	0	0	1	3	0	5	7	0	0	1	24	1	0	1	2	19	0	1	3	1	0	1	0	0	5	0	18	10	1	0	0	0	0	2	0	7
denovo192348	Proteobacteria	Deltaproteobacteria	Myxococcales	Unclassified	Unclassified	0	0	3	0	0	1	20	0	6	0	26	0	0	0	0	0	3	0	0	28	0	0	0	0	0	0	0	26	0	0	1	0	0	0	0	0
denovo176419	Proteobacteria	Betaproteobacteria	Burkholderiales	Comamonadaceae	Unclassified	1	7	3	5	3	0	1	0	0	8	5	0	1	1	0	5	5	0	0	4	0	7	0	2	4	3	24	1	11	1	0	3	0	1	4	4
denovo301296	Proteobacteria	Betaproteobacteria	Burkholderiales	Alcaligenaceae	Unclassified	1	3	0	0	0	4	1	4	1	0	1	6	0	2	1	1	0	0	0	0	1	4	6	0	0	9	4	4	0	2	1	20	0	17	0	2
denovo137076	Proteobacteria	Betaproteobacteria	Burkholderiales	Oxalobacteraceae	Polynucleobacter	3	0	2	1	2	5	2	3	3	1	1	7	1	1	4	7	1	2	1	1	2	10	4	3	4	9	5	3	2	3	1	7	1	8	0	3
denovo224501	Proteobacteria	Alphaproteobacteria	Rickettsiales	Unclassified	Unclassified	4	0	0	0	0	0	0	1	0	0	0	0	0	0	37	0	0	8	0	0	0	0	0	0	31	0	0	0	0	27	0	0	0	0	0	6
denovo169188	Proteobacteria	Betaproteobacteria	Burkholderiales	Comamonadaceae	Unclassified	2	1	2	7	1	3	1	21	2	2	1	4	1	2	1	2	5	3	0	9	8	2	1	2	1	4	1	0	4	1	6	2	1	10	2	0
denovo35990	Proteobacteria	Gammaproteobacteria	Xanthomonadales	Sinobacteraceae	Unclassified	0	0	0	0	0	0	0	0	0	0	0	0	0	0	0	0	0	0	0	0	0	0	0	0	0	0	0	1	0	0	5	0	0	0	0	0
denovo150219	Proteobacteria	Alphaproteobacteria	Rhizobiales	Beijerinckiaceae	Beijerinckia	0	0	32	7	0	0	5	0	3	3	23	0	0	0	0	1	2	2	1	2	0	0	2	0	12	0	0	5	0	5	4	0	0	0	0	6
denovo172190	Proteobacteria	Alphaproteobacteria	Rhizobiales	Unclassified	Unclassified	0	0	1	0	0	0	0	0	0	0	0	1	1	0	0	0	0	0	0	0	0	0	0	0	2	0	1	1	5	4	0	0	0	0	2	98
denovo306489	Proteobacteria	Betaproteobacteria	Burkholderiales	Comamonadaceae	Unclassified	3	4	2	1	3	0	1	5	4	3	7	4	2	3	3	2	1	3	12	4	3	6	7	2	2	2	0	4	1	2	4	4	0	8	1	0
denovo139641	Proteobacteria	Betaproteobacteria	Burkholderiales	Unclassified	Unclassified	5	0	3	3	4	0	0	7	1	0	3	1	14	1	1	4	8	3	0	6	2	1	7	4	4	0	6	3	6	0	3	3	3	4	4	2
denovo251006	Proteobacteria	Betaproteobacteria	Burkholderiales	Oxalobacteraceae	Unclassified	3	2	2	0	1	0	2	5	1	4	6	4	2	2	3	10	3	3	0	4	2	4	13	3	4	2	2	1	3	1	5	3	3	5	8	0
denovo296779	Proteobacteria	Gammaproteobacteria	Xanthomonadales	Sinobacteraceae	Unclassified	0	0	0	1	5	5	11	0	2	3	3	2	0	2	0	3	1	4	0	1	1	0	12	1	9	5	4	8	2	0	10	3	0	4	0	13
denovo303637	Proteobacteria	Betaproteobacteria	Unclassified	Unclassified	Unclassified	7	2	3	3	2	0	1	12	1	2	1	1	15	2	1	2	9	4	0	6	1	2	6	1	2	1	2	3	9	1	1	4	3	5	2	0
denovo156326	Proteobacteria	Deltaproteobacteria	Myxococcales	Unclassified	Unclassified	0	1	14	0	0	0	0	0	3	0	4	0	0	1	0	0	2	0	0	1	22	0	0	0	0	0	15	0	0	2	4	0	8	0	17	0
denovo48886	Proteobacteria	Betaproteobacteria	Burkholderiales	Comamonadaceae	Unclassified	10	1	5	2	4	0	6	2	4	2	5	4	4	2	3	8	3	5	0	2	3	1	12	3	1	4	4	6	3	1	1	1	2	2	2	0
denovo56040	Proteobacteria	Betaproteobacteria	Burkholderiales	Comamonadaceae	Hydrogenophaga	0	0	0	0	0	0	0	1	0	1	0	0	0	0	0	0	93	0	0	1	0	0	0	0	0	0	21	0	0	1	0	0	1	1	0	0
denovo281628	Proteobacteria	Deltaproteobacteria	MIZ46	Unclassified	Unclassified	0	1	11	0	0	1	6	6	0	0	2	0	1	0	33	2	1	6	4	7	1	0	0	0	5	1	0	5	11	5	1	0	0	0	2	8
denovo21527	Proteobacteria	Alphaproteobacteria	Unclassified	Unclassified	Unclassified	0	0	2	5	11	1	2	0	1	2	2	1	4	0	27	1	1	6	3	7	0	1	10	1	7	0	2	6	5	6	0	4	0	0	1	1
denovo227790	Proteobacteria	Betaproteobacteria	Burkholderiales	Oxalobacteraceae	Polynucleobacter	0	0	4	1	0	0	1	13	3	2	1	11	4	8	2	5	1	0	12	4	5	2	4	1	2	5	4	0	0	1	3	4	1	12	1	0
denovo56832	Proteobacteria	Gammaproteobacteria	Methylococcales	Crenotrichaceae	Crenothrix	0	0	100	0	3	0	1	0	1	1	1	0	0	0	0	0	0	2	2	0	0	0	0	0	0	0	0	0	1	0	2	0	0	0	0	7
denovo181935	Proteobacteria	Betaproteobacteria	Burkholderiales	Oxalobacteraceae	Polynucleobacter	1	1	3	2	4	1	2	5	3	3	5	2	2	1	3	3	1	2	14	4	3	7	1	3	6	2	4	3	5	3	0	3	6	10	0	2
denovo91369	Proteobacteria	Betaproteobacteria	Burkholderiales	Comamonadaceae	Hydrogenophaga	0	0	0	0	0	49	1	0	18	0	0	1	0	0	0	0	0	2	0	1	0	7	0	0	1	2	14	20	0	0	0	1	4	0	0	0
denovo17385	Proteobacteria	Betaproteobacteria	Ellin6067	Unclassified	Unclassified	0	0	23	0	43	1	1	0	0	0	0	1	0	2	0	0	0	0	0	0	0	0	1	3	0	0	2	2	6	0	0	3	22	3	7	0
denovo238759	Proteobacteria	Alphaproteobacteria	Unclassified	Unclassified	Unclassified	1	1	0	0	1	1	3	1	0	0	0	0	5	3	0	0	0	0	42	4	0	0	44	3	0	0	0	2	5	2	0	0	0	2	0	2
denovo80189	Proteobacteria	Alphaproteobacteria	Rhodospirillales	Rhodospirillaceae	Unclassified	0	4	3	3	0	4	2	0	1	4	0	0	0	0	0	0	2	23	23	2	5	3	6	1	1	2	6	3	4	2	2	1	0	3	2	7
denovo127640	Proteobacteria	Betaproteobacteria	Burkholderiales	Comamonadaceae	Limnohabitans	0	17	0	1	2	0	0	1	0	8	2	0	6	1	0	0	7	0	1	5	0	10	4	0	1	2	11	1	4	1	2	4	17	1	14	0
denovo213746	Proteobacteria	Alphaproteobacteria	Rhodospirillales	Acetobacteraceae	Roseomonas	2	0	0	3	12	0	0	9	2	1	4	8	7	6	1	1	0	2	0	1	0	2	8	1	1	2	2	2	2	5	10	3	17	3	2	3
denovo209905	Proteobacteria	Betaproteobacteria	Burkholderiales	Comamonadaceae	Unclassified	2	3	1	3	3	0	2	1	1	11	3	0	1	1	0	1	2	0	1	3	3	16	1	0	0	2	9	3	6	2	3	14	13	6	4	1
denovo279423	Proteobacteria	Alphaproteobacteria	Rhodospirillales	Acetobacteraceae	Unclassified	0	2	1	1	1	0	1	0	2	1	1	0	0	1	0	56	0	2	3	0	0	20	1	0	1	0	6	0	12	0	0	0	8	0	3	0
denovo107735	Proteobacteria	Betaproteobacteria	Burkholderiales	Comamonadaceae	Limnohabitans	1	1	1	1	1	1	4	4	5	0	5	5	4	2	2	2	9	2	0	2	3	6	6	1	1	8	9	6	1	1	1	7	1	13	1	0
denovo58030	Proteobacteria	Alphaproteobacteria	Sphingomonadales	Sphingomonadaceae	Sphingopyxis	12	0	0	0	1	1	0	0	0	1	0	0	0	0	0	0	0	0	0	18	1	1	71	0	1	0	0	0	0	0	5	5	2	0	2	0
denovo80325	Proteobacteria	Alphaproteobacteria	Rickettsiales	Unclassified	Unclassified	3	0	0	79	6	0	1	0	2	0	0	0	0	0	0	1	6	0	0	7	0	0	0	0	2	4	0	1	5	5	0	0	0	0	0	3
denovo152498	Proteobacteria	Alphaproteobacteria	Sphingomonadales	Sphingomonadaceae	Sphingopyxis	3	0	0	3	5	0	1	0	0	1	0	1	0	1	0	1	2	1	0	16	0	0	68	1	0	2	2	1	2	0	6	1	0	5	1	0
denovo243876	Proteobacteria	Betaproteobacteria	Burkholderiales	Comamonadaceae	Limnohabitans	0	51	5	1	1	0	0	1	0	11	1	0	1	0	0	0	2	2	0	5	0	0	0	0	0	0	0	1	20	0	0	5	4	1	10	2
denovo218798	Proteobacteria	Alphaproteobacteria	Unclassified	Unclassified	Unclassified	1	0	0	0	0	8	1	0	2	0	0	0	0	0	0	0	0	73	0	22	0	0	0	0	9	0	0	6	0	3	0	0	0	0	0	0
denovo265873	Proteobacteria	Betaproteobacteria	Burkholderiales	Comamonadaceae	Unclassified	1	12	0	0	0	0	1	1	1	5	1	0	1	7	0	4	7	1	0	15	1	5	0	1	1	0	9	2	18	0	0	5	18	2	7	0
denovo291113	Proteobacteria	Gammaproteobacteria	Xanthomonadales	Xanthomonadaceae	Unclassified	0	7	1	1	12	0	0	8	0	0	1	9	0	6	0	23	0	0	0	2	0	2	3	2	1	2	6	1	0	0	15	1	7	1	14	0
denovo75058	Proteobacteria	Deltaproteobacteria	Bdellovibrionales	Bacteriovoracaceae	Unclassified	0	6	13	0	0	5	6	21	4	1	1	0	0	4	0	0	0	1	3	0	0	0	2	0	1	1	0	3	0	32	4	0	0	0	14	5
denovo198151	Proteobacteria	Gammaproteobacteria	Xanthomonadales	Sinobacteraceae	Unclassified	4	0	0	1	4	3	2	0	8	4	4	4	2	2	1	10	0	3	0	0	0	0	14	2	16	11	0	6	0	1	3	2	1	6	1	10
denovo83834	Proteobacteria	Gammaproteobacteria	Methylococcales	Crenotrichaceae	Crenothrix	0	1	0	1	3	0	1	0	0	0	0	0	0	0	15	3	0	8	13	0	0	5	1	0	0	0	0	38	7	1	1	0	0	0	2	28
denovo21781	Proteobacteria	Alphaproteobacteria	Rhodospirillales	Acetobacteraceae	Roseomonas	0	0	0	0	0	0	0	0	0	0	0	0	0	0	0	0	0	0	131	0	0	0	0	0	0	0	0	0	0	0	0	0	0	0	0	0
denovo285676	Proteobacteria	Gammaproteobacteria	Alteromonadales	[Chromatiaceae]	Rheinheimera	0	4	2	2	2	1	4	7	3	2	1	3	3	8	1	6	4	4	6	3	4	10	10	1	3	4	4	1	3	2	2	8	2	5	2	2
denovo164647	Proteobacteria	Betaproteobacteria	Burkholderiales	Comamonadaceae	Acidovorax	4	14	0	0	0	5	7	0	11	1	4	1	1	0	7	0	0	8	0	4	0	0	0	1	2	2	0	7	1	6	0	0	18	0	14	12
denovo111164	Proteobacteria	Deltaproteobacteria	Bdellovibrionales	Bacteriovoracaceae	Peredibacter	2	0	3	11	1	1	1	11	7	0	1	9	7	9	0	0	0	8	0	1	0	4	16	0	4	5	0	7	11	0	4	0	0	1	0	7
denovo166542	Proteobacteria	Betaproteobacteria	Burkholderiales	Comamonadaceae	Rubrivivax	0	0	47	0	17	3	4	0	5	0	0	1	2	0	1	7	0	1	0	3	0	0	6	8	4	1	0	2	8	7	0	0	1	0	1	2
denovo213988	Proteobacteria	Betaproteobacteria	Burkholderiales	Comamonadaceae	Unclassified	6	0	0	2	1	2	2	0	3	2	3	0	0	1	3	6	1	2	68	2	1	1	11	2	2	1	0	1	2	3	0	0	2	0	0	2
denovo81946	Proteobacteria	Betaproteobacteria	Burkholderiales	Unclassified	Unclassified	17	3	22	1	10	0	4	0	5	0	3	1	0	0	3	6	0	9	0	5	0	0	0	2	3	0	0	4	2	8	1	0	0	0	0	21
denovo108762	Proteobacteria	Betaproteobacteria	MWH-UniP1	Unclassified	Unclassified	3	0	1	2	2	0	0	10	3	2	1	6	21	10	5	5	8	1	0	0	9	1	3	0	4	2	4	2	4	0	8	2	5	6	3	0
denovo181270	Proteobacteria	Betaproteobacteria	Burkholderiales	Oxalobacteraceae	Polynucleobacter	1	1	2	0	2	2	2	4	3	3	1	4	4	6	1	9	0	3	0	9	0	20	6	4	4	7	3	1	6	1	0	8	0	12	1	3
denovo215519	Proteobacteria	Betaproteobacteria	MWH-UniP1	Unclassified	Unclassified	2	1	6	2	3	0	2	8	0	1	0	1	20	1	3	2	3	1	0	4	5	10	16	1	6	0	5	2	2	4	2	6	3	9	1	2
denovo307286	Proteobacteria	Betaproteobacteria	Burkholderiales	Comamonadaceae	Unclassified	6	2	0	0	0	1	1	5	2	6	9	5	5	3	4	3	2	3	0	3	1	8	4	5	2	13	6	2	1	3	3	8	2	6	0	5
denovo267127	Proteobacteria	Gammaproteobacteria	Xanthomonadales	Sinobacteraceae	Unclassified	16	0	0	0	6	3	5	0	12	0	1	1	4	0	2	11	0	7	0	0	1	0	1	5	8	14	1	4	0	8	0	3	0	15	0	3
denovo161948	Proteobacteria	TA18	PHOS-HD29	Unclassified	Unclassified	0	1	4	0	4	1	3	0	5	2	4	0	0	0	0	8	0	10	2	11	0	0	14	0	13	2	0	4	0	44	0	0	0	0	0	3
denovo53787	Proteobacteria	Betaproteobacteria	Thiobacterales	Unclassified	Unclassified	0	0	0	0	26	0	0	1	1	0	0	1	0	1	1	6	1	6	0	2	2	6	0	0	4	5	0	18	4	5	0	11	7	0	0	27
denovo111188	Proteobacteria	Betaproteobacteria	Burkholderiales	Comamonadaceae	Rubrivivax	0	2	17	10	21	0	1	0	3	2	1	1	1	1	0	0	0	4	1	8	0	1	5	2	6	2	1	9	20	6	1	5	1	0	1	2
denovo208563	Proteobacteria	Alphaproteobacteria	Sphingomonadales	Sphingomonadaceae	Sphingomonas	0	0	26	5	3	2	0	2	1	4	1	0	0	2	1	6	2	30	2	5	0	1	6	0	3	3	0	1	0	3	1	0	1	0	2	23
denovo65544	Proteobacteria	Betaproteobacteria	Burkholderiales	Comamonadaceae	Unclassified	0	14	7	4	0	0	0	8	1	3	2	3	2	1	0	2	1	0	0	0	0	14	3	1	1	1	31	0	1	0	4	1	22	0	10	0
denovo285118	Proteobacteria	Betaproteobacteria	Burkholderiales	Burkholderiaceae	Unclassified	0	2	15	0	2	1	0	1	0	0	0	1	0	0	1	1	11	0	76	0	2	0	1	0	0	0	0	0	0	0	4	3	7	1	8	0
denovo269594	Proteobacteria	Betaproteobacteria	Burkholderiales	Comamonadaceae	Paucibacter	0	6	5	11	1	1	0	3	1	5	2	7	3	1	0	4	6	0	4	0	9	8	1	1	2	15	19	0	1	1	3	6	2	0	7	1
denovo157748	Proteobacteria	Deltaproteobacteria	Myxococcales	OM27	Unclassified	16	0	0	0	0	2	0	0	2	0	0	0	0	0	5	10	0	6	0	1	0	0	46	0	2	26	0	1	0	9	8	0	0	1	0	3
denovo77640	Proteobacteria	Betaproteobacteria	Burkholderiales	Alcaligenaceae	Unclassified	3	3	0	6	0	2	0	1	5	5	7	0	0	1	8	3	2	4	15	5	1	13	4	4	6	2	3	1	4	9	0	2	0	1	0	11
denovo149384	Proteobacteria	Betaproteobacteria	Burkholderiales	Oxalobacteraceae	Polynucleobacter	1	3	0	1	8	8	0	5	2	5	3	2	0	1	2	4	1	3	0	5	2	28	3	0	5	6	2	1	7	4	0	10	3	10	0	0
denovo200081	Proteobacteria	Alphaproteobacteria	Rhizobiales	Unclassified	Unclassified	0	13	2	1	25	0	0	3	0	0	2	1	0	0	0	0	5	1	2	2	3	3	4	0	0	5	46	2	1	2	2	5	4	1	1	2
denovo4731	Proteobacteria	Betaproteobacteria	Burkholderiales	Unclassified	Unclassified	2	1	5	3	1	1	0	10	9	1	5	5	10	4	1	4	2	4	10	3	0	7	9	2	6	1	1	3	1	0	2	10	1	8	4	2
denovo145404	Proteobacteria	Alphaproteobacteria	Rickettsiales	Pelagibacteraceae	Unclassified	4	1	2	1	1	0	1	7	3	2	3	24	6	7	5	9	3	2	3	0	2	1	0	1	0	6	4	3	2	1	6	2	4	6	6	1
denovo53924	Proteobacteria	Betaproteobacteria	Burkholderiales	Oxalobacteraceae	Polynucleobacter	0	0	0	10	10	0	0	12	2	0	3	3	11	3	3	19	3	0	2	1	6	0	4	3	3	6	5	0	5	4	3	3	5	4	3	2
denovo179053	Proteobacteria	Alphaproteobacteria	Rhodospirillales	Acetobacteraceae	Unclassified	2	7	0	5	0	8	4	1	5	3	8	0	1	1	0	10	15	4	0	4	0	0	1	0	7	3	0	4	2	13	0	2	1	0	26	2
denovo288536	Proteobacteria	Gammaproteobacteria	Alteromonadales	HTCC2188	HTCC	1	0	8	4	7	3	3	0	1	1	5	1	0	3	1	15	2	5	0	1	5	0	2	2	2	11	9	6	2	2	3	3	0	14	4	6
denovo162036	Proteobacteria	Betaproteobacteria	Burkholderiales	Comamonadaceae	Limnohabitans	1	13	0	3	1	0	1	4	3	23	3	0	5	0	0	1	9	3	0	2	4	1	1	0	2	3	7	2	12	2	1	5	4	3	18	3
denovo201492	Proteobacteria	Gammaproteobacteria	Chromatiales	Unclassified	Unclassified	4	1	0	11	0	0	1	0	0	1	0	3	12	3	0	12	7	2	0	0	3	3	17	2	0	10	14	1	0	6	1	9	0	4	6	0
denovo158661	Proteobacteria	Alphaproteobacteria	Rhodospirillales	Rhodospirillaceae	Unclassified	3	7	0	4	0	0	2	0	0	0	0	0	0	0	11	0	2	1	68	5	1	0	2	9	0	0	3	2	2	1	5	0	0	2	1	6
denovo28879	Proteobacteria	Gammaproteobacteria	Xanthomonadales	Sinobacteraceae	Unclassified	1	1	1	14	7	0	3	0	5	3	1	5	0	0	1	0	44	2	1	1	0	3	0	0	1	6	7	4	1	0	4	17	3	1	2	0
denovo278214	Proteobacteria	Betaproteobacteria	Burkholderiales	Oxalobacteraceae	Unclassified	4	1	5	2	2	0	4	8	7	3	3	4	7	0	7	7	5	0	0	7	4	5	6	2	2	3	6	4	2	4	3	9	3	5	2	2
denovo177489	Proteobacteria	Alphaproteobacteria	Rickettsiales	Unclassified	Unclassified	0	0	0	0	0	36	10	0	16	0	3	1	0	0	0	0	1	3	0	1	0	0	0	0	2	41	0	3	1	1	0	0	0	0	23	1
denovo296734	Proteobacteria	Alphaproteobacteria	Sphingomonadales	Sphingomonadaceae	Zymomonas	28	0	0	32	4	0	0	0	1	6	0	3	1	0	0	3	0	2	0	2	3	5	4	12	3	2	4	0	1	3	0	19	0	1	2	1
denovo287615	Proteobacteria	Gammaproteobacteria	Xanthomonadales	Sinobacteraceae	Unclassified	0	0	3	9	4	0	4	1	3	0	1	1	1	0	1	2	76	1	1	0	2	1	0	1	1	1	5	3	1	0	1	14	4	0	0	1
denovo183276	Proteobacteria	Alphaproteobacteria	Caulobacterales	Caulobacteraceae	Mycoplana	1	0	1	0	0	0	0	0	0	2	0	0	0	0	0	0	0	0	0	7	0	0	131	0	0	0	0	0	0	1	1	0	0	0	0	0
denovo210784	Proteobacteria	Gammaproteobacteria	Unclassified	Unclassified	Unclassified	0	22	9	1	0	0	0	0	1	3	4	3	0	0	7	3	1	3	2	2	0	6	0	0	1	0	0	4	45	0	2	0	0	7	14	4
denovo223598	Proteobacteria	Betaproteobacteria	Burkholderiales	Oxalobacteraceae	Polynucleobacter	4	12	0	2	0	5	10	0	12	1	3	0	3	0	1	0	1	5	0	4	0	0	0	4	22	2	1	12	2	6	0	0	14	0	6	11
denovo13029	Proteobacteria	Deltaproteobacteria	Myxococcales	OM27	Unclassified	1	1	3	0	2	5	2	0	3	0	0	0	3	0	0	0	1	20	0	0	0	0	16	0	8	7	6	17	7	10	0	0	0	0	5	28
denovo138561	Proteobacteria	Betaproteobacteria	Burkholderiales	Comamonadaceae	Unclassified	2	12	1	0	1	0	2	1	0	13	4	1	1	2	0	5	11	2	0	0	3	0	3	0	1	2	19	3	3	0	0	30	9	1	13	0
denovo173966	Proteobacteria	Deltaproteobacteria	PB19	Unclassified	Unclassified	0	0	5	0	0	0	17	0	0	2	3	25	0	0	0	0	5	1	0	0	0	0	1	2	0	0	1	13	0	0	0	1	3	0	68	0
denovo53907	Proteobacteria	Betaproteobacteria	Rhodocyclales	Rhodocyclaceae	Unclassified	0	0	35	12	1	0	1	0	2	0	1	0	0	0	7	0	0	0	22	7	0	0	0	0	1	8	0	1	0	0	8	0	41	0	0	0
denovo204319	Proteobacteria	Betaproteobacteria	MWH-UniP1	Unclassified	Unclassified	2	2	4	2	2	1	6	6	2	0	3	0	15	9	1	6	2	1	0	5	2	8	16	2	10	2	8	0	5	1	4	4	2	11	2	1
denovo197247	Proteobacteria	Alphaproteobacteria	Rhizobiales	Rhizobiaceae	Unclassified	0	1	5	0	1	2	1	0	0	1	0	0	0	0	0	0	3	0	1	0	0	7	0	0	1	1	120	0	2	1	0	2	0	0	0	0
denovo71589	Proteobacteria	Alphaproteobacteria	Sphingomonadales	Erythrobacteraceae	Unclassified	0	4	0	0	1	0	4	0	0	1	0	24	1	0	6	0	2	2	8	0	0	5	1	0	0	70	0	0	0	9	2	0	0	5	3	1
denovo48313	Proteobacteria	Betaproteobacteria	Burkholderiales	Comamonadaceae	Rubrivivax	0	2	30	1	26	6	0	1	1	0	1	0	0	1	3	1	1	5	0	7	0	0	12	12	7	2	1	4	8	10	0	0	2	1	2	2
denovo240217	Proteobacteria	Betaproteobacteria	Tremblayales	Unclassified	Unclassified	0	0	3	0	0	0	0	0	0	0	0	3	0	0	0	0	0	0	143	0	0	0	0	0	0	2	0	0	0	0	0	0	0	0	0	0
denovo235550	Proteobacteria	Betaproteobacteria	Burkholderiales	Comamonadaceae	Polaromonas	2	2	0	10	4	0	1	6	9	5	3	5	9	2	3	6	3	1	2	3	2	14	3	9	2	5	9	0	2	1	4	2	0	12	4	2
denovo115342	Proteobacteria	Betaproteobacteria	Burkholderiales	Oxalobacteraceae	Unclassified	1	2	1	3	1	0	3	12	4	2	2	3	11	3	4	7	1	3	5	4	9	4	3	1	1	4	10	2	4	0	10	9	4	14	1	1
denovo88066	Proteobacteria	Alphaproteobacteria	Rhodospirillales	Acetobacteraceae	Unclassified	18	0	0	0	7	1	1	0	9	0	1	3	12	5	15	2	1	9	0	1	0	0	4	3	9	4	0	1	2	18	3	0	3	0	1	17
denovo100607	Proteobacteria	Alphaproteobacteria	Rickettsiales	Anaplasmataceae	Neorickettsia	0	0	0	0	0	0	0	150	0	0	0	0	0	0	0	0	0	0	0	0	0	2	0	0	0	0	0	0	0	0	0	0	0	0	0	0
denovo61377	Proteobacteria	Alphaproteobacteria	Sphingomonadales	Sphingomonadaceae	Sphingomonas	3	1	2	5	2	1	0	6	2	7	9	2	2	2	2	2	2	0	4	5	1	2	29	3	1	7	19	1	0	1	5	12	2	3	3	1
denovo288109	Proteobacteria	Alphaproteobacteria	Rickettsiales	Pelagibacteraceae	Unclassified	2	0	3	5	0	3	1	5	2	1	2	24	2	12	4	5	7	2	3	5	5	1	1	1	5	7	2	3	1	1	3	4	7	8	2	2
denovo259370	Proteobacteria	Betaproteobacteria	Rhodocyclales	Rhodocyclaceae	Unclassified	4	5	7	1	3	1	5	5	5	7	3	3	6	4	0	4	11	5	0	5	6	5	1	2	5	6	3	3	6	2	3	4	1	9	5	1
denovo92717	Proteobacteria	Betaproteobacteria	Methylophilales	Methylophilaceae	Unclassified	2	2	7	2	1	2	1	3	3	5	5	4	7	6	3	5	10	7	6	1	5	4	2	1	2	4	1	1	8	3	7	7	4	12	3	2
denovo291694	Proteobacteria	Deltaproteobacteria	Bdellovibrionales	Bacteriovoracaceae	Peredibacter	0	11	1	2	0	2	2	6	2	4	1	1	0	0	39	3	4	1	3	2	0	0	0	0	0	9	4	0	1	18	1	5	1	1	29	0
denovo86477	Proteobacteria	Betaproteobacteria	Burkholderiales	Comamonadaceae	Limnohabitans	1	14	1	4	0	0	1	3	3	15	3	0	1	1	0	1	6	2	0	4	6	4	3	0	0	3	14	2	24	3	3	2	12	7	7	3
denovo151139	Proteobacteria	Alphaproteobacteria	Sphingomonadales	Sphingomonadaceae	Unclassified	10	0	2	16	9	0	0	0	0	0	0	0	9	0	59	0	0	2	2	1	0	15	0	1	1	3	2	1	11	7	1	2	0	0	0	0
denovo227745	Proteobacteria	Betaproteobacteria	Burkholderiales	Comamonadaceae	Rubrivivax	0	2	2	37	2	1	3	3	2	4	1	6	0	0	1	2	4	1	2	0	0	11	1	3	6	7	20	0	2	0	2	21	4	0	4	0
denovo287505	Proteobacteria	Betaproteobacteria	MWH-UniP1	Unclassified	Unclassified	5	4	2	3	5	3	3	2	1	2	7	2	14	7	1	3	8	1	0	8	5	14	10	2	3	1	8	3	7	1	4	4	1	7	3	2
denovo94982	Proteobacteria	Deltaproteobacteria	Spirobacillales	Unclassified	Unclassified	0	0	0	0	0	4	1	0	7	0	1	0	0	0	49	0	0	9	0	0	1	0	0	0	11	0	0	0	30	28	0	0	0	0	0	17
denovo10	Proteobacteria	Alphaproteobacteria	Rickettsiales	Pelagibacteraceae	Unclassified	3	0	2	6	4	0	2	12	3	3	4	17	9	7	3	3	1	4	5	1	1	6	2	6	4	8	5	1	0	2	1	7	1	13	3	3
denovo6385	Proteobacteria	Betaproteobacteria	Burkholderiales	Unclassified	Unclassified	0	0	41	0	0	0	7	1	2	3	5	6	0	1	0	11	7	3	0	0	0	0	1	1	6	3	12	5	2	4	1	8	17	0	10	0
denovo39275	Proteobacteria	Alphaproteobacteria	Rhodospirillales	Rhodospirillaceae	Unclassified	0	2	2	2	6	1	3	10	5	2	3	6	3	5	0	6	5	1	8	1	4	5	17	2	4	3	4	3	3	3	8	4	2	11	3	5
denovo172389	Proteobacteria	Gammaproteobacteria	Xanthomonadales	Sinobacteraceae	Unclassified	1	0	0	37	8	0	4	0	5	4	5	8	2	3	0	1	2	5	0	2	0	4	0	0	5	7	5	2	3	0	13	19	8	2	2	0
denovo144813	Proteobacteria	Betaproteobacteria	Burkholderiales	Comamonadaceae	Unclassified	5	2	1	1	6	0	2	2	10	1	7	7	16	0	5	3	0	1	28	3	3	11	2	1	7	4	3	2	1	3	0	4	4	12	0	1
denovo242556	Proteobacteria	Betaproteobacteria	Burkholderiales	Comamonadaceae	Rhodoferax	28	0	2	1	0	6	5	0	9	4	15	0	11	0	6	2	0	0	0	1	0	4	30	14	1	9	0	3	3	5	0	0	0	1	0	1
denovo189281	Proteobacteria	Betaproteobacteria	Burkholderiales	Alcaligenaceae	Unclassified	6	8	1	9	0	5	1	0	6	10	9	0	6	2	8	5	0	11	9	9	1	12	6	2	4	2	0	0	3	10	1	2	0	1	1	10
denovo223121	Proteobacteria	Alphaproteobacteria	Rhodobacterales	Rhodobacteraceae	Rhodobacter	0	0	0	1	98	0	0	12	0	0	0	1	0	17	0	0	0	0	0	2	0	7	5	0	0	2	0	1	7	0	0	0	0	6	0	0
denovo189119	Proteobacteria	Gammaproteobacteria	Alteromonadales	211ds20	Unclassified	1	2	39	2	9	1	3	0	2	1	8	4	3	1	1	1	2	1	0	5	1	1	3	0	4	6	0	7	0	4	6	1	1	17	0	17
denovo83279	Proteobacteria	Betaproteobacteria	Unclassified	Unclassified	Unclassified	7	2	8	0	0	0	3	0	5	0	1	5	0	0	1	0	1	9	0	10	3	0	0	0	9	15	6	3	17	19	17	0	13	1	1	5
denovo292147	Proteobacteria	Betaproteobacteria	Burkholderiales	Comamonadaceae	Acidovorax	0	10	0	11	6	1	1	9	3	2	4	1	12	6	2	12	4	0	0	3	17	1	1	1	1	10	2	2	2	4	6	2	17	3	1	2
denovo250344	Proteobacteria	Betaproteobacteria	Rhodocyclales	Rhodocyclaceae	Unclassified	11	4	3	1	7	1	4	6	10	6	5	3	11	4	0	3	6	8	7	2	1	2	0	5	2	2	4	4	4	3	3	2	2	8	4	9
denovo166047	Proteobacteria	Betaproteobacteria	Burkholderiales	Comamonadaceae	Roseateles	0	2	0	25	0	0	0	0	0	0	0	2	0	0	1	6	2	10	0	0	0	0	11	0	4	0	30	5	0	45	0	4	0	13	1	1
denovo261956	Proteobacteria	Gammaproteobacteria	Methylococcales	Methylococcaceae	Methylomonas	0	15	2	1	67	1	10	0	2	1	1	0	0	0	0	11	0	2	1	6	0	0	1	0	0	0	0	22	3	1	9	0	2	0	3	2
denovo226704	Proteobacteria	Betaproteobacteria	Neisseriales	Neisseriaceae	Vogesella	0	10	2	0	0	0	0	0	0	8	2	1	1	1	0	1	2	3	3	2	0	2	3	0	1	2	109	1	1	1	2	2	2	0	3	0
denovo157177	Proteobacteria	Gammaproteobacteria	Xanthomonadales	Xanthomonadaceae	Unclassified	0	2	2	69	5	0	2	0	4	0	1	23	0	0	1	6	0	0	0	2	0	3	0	1	7	12	7	1	1	5	1	6	2	0	3	1
denovo189754	Proteobacteria	Alphaproteobacteria	Rickettsiales	Unclassified	Unclassified	8	1	0	5	6	5	1	0	5	2	2	4	1	0	14	3	1	6	16	6	1	0	12	3	3	3	1	1	5	1	24	1	0	12	2	8
denovo208070	Proteobacteria	Betaproteobacteria	Burkholderiales	Comamonadaceae	Limnohabitans	0	11	3	2	1	0	1	7	0	13	2	5	0	2	0	0	8	1	0	10	2	9	1	1	0	8	17	1	14	1	1	7	23	6	9	2
denovo34787	Proteobacteria	Betaproteobacteria	Burkholderiales	Comamonadaceae	Limnohabitans	0	2	4	0	0	0	0	3	0	15	2	0	0	0	0	0	1	0	0	7	0	6	0	0	0	3	10	0	6	1	1	2	91	2	13	0
denovo26994	Proteobacteria	Betaproteobacteria	Burkholderiales	Comamonadaceae	Unclassified	0	17	13	5	3	3	1	2	4	2	1	3	0	0	0	0	9	5	3	2	0	1	1	0	4	3	30	13	10	4	0	2	13	2	8	6
denovo265842	Proteobacteria	Betaproteobacteria	Burkholderiales	Comamonadaceae	Unclassified	11	5	3	2	6	1	2	5	1	2	3	0	23	4	2	6	11	2	0	6	4	5	6	3	6	1	7	5	8	3	6	4	7	8	2	1
denovo78082	Proteobacteria	Betaproteobacteria	Burkholderiales	Comamonadaceae	Unclassified	0	0	0	0	0	2	59	0	5	0	0	0	0	0	0	0	0	14	0	4	0	0	0	0	13	1	0	38	0	8	0	0	0	0	5	22
denovo176175	Proteobacteria	Betaproteobacteria	Burkholderiales	Comamonadaceae	Rubrivivax	0	0	0	0	0	8	0	0	4	0	0	0	0	0	13	0	0	6	0	10	0	0	0	0	6	0	0	7	50	61	0	0	0	0	0	5
denovo126740	Proteobacteria	Alphaproteobacteria	Caulobacterales	Caulobacteraceae	Phenylobacterium	0	11	2	8	43	0	0	0	0	1	0	0	0	0	0	5	0	0	62	0	0	4	0	0	1	0	0	1	33	0	0	1	0	0	0	0
denovo289319	Proteobacteria	Betaproteobacteria	Burkholderiales	Comamonadaceae	Hylemonella	2	4	5	2	2	2	4	5	5	5	5	4	3	3	1	4	3	6	0	4	3	3	5	6	5	8	13	6	2	3	5	9	3	15	8	3
denovo73538	Proteobacteria	Alphaproteobacteria	Rhizobiales	Xanthobacteraceae	Unclassified	0	0	0	6	1	27	0	1	13	0	0	1	3	0	0	0	1	1	1	1	0	0	5	0	4	2	3	0	10	1	0	90	0	1	0	0
denovo191758	Proteobacteria	Betaproteobacteria	Neisseriales	Neisseriaceae	Vogesella	0	17	5	1	1	1	1	1	1	2	3	2	4	0	0	1	4	0	9	1	0	1	3	0	1	0	97	0	2	3	0	6	3	0	2	1
denovo67536	Proteobacteria	Deltaproteobacteria	Myxococcales	OM27	Unclassified	1	2	97	0	0	0	1	0	3	0	7	0	0	0	1	3	12	3	0	1	1	0	4	2	0	4	21	2	0	2	2	1	0	0	3	0
denovo117424	Proteobacteria	Betaproteobacteria	Burkholderiales	Comamonadaceae	Rhodoferax	20	4	2	9	4	0	2	3	2	3	0	3	1	1	8	9	0	3	2	11	1	12	23	1	4	7	8	2	2	1	1	3	15	2	2	1
denovo109270	Proteobacteria	Betaproteobacteria	Burkholderiales	Unclassified	Unclassified	16	0	2	0	0	2	5	1	4	3	8	8	1	0	4	3	0	2	0	1	15	1	15	16	5	4	15	5	0	0	10	7	2	2	2	8
denovo174710	Proteobacteria	Betaproteobacteria	MWH-UniP1	Unclassified	Unclassified	7	0	0	2	5	0	6	2	3	1	2	2	16	8	5	4	0	3	0	4	4	24	13	6	4	3	5	6	5	2	3	7	1	17	0	3
denovo124931	Proteobacteria	Betaproteobacteria	Burkholderiales	Comamonadaceae	Unclassified	3	4	2	5	1	0	0	12	1	3	4	1	5	4	4	1	2	0	0	6	10	5	2	1	0	7	29	1	6	0	14	8	6	14	6	0
denovo276242	Proteobacteria	Gammaproteobacteria	Thiotrichales	Piscirickettsiaceae	Methylophaga	0	0	0	0	1	0	0	0	0	0	0	0	1	3	0	3	0	1	12	5	0	6	3	3	0	1	14	10	10	14	5	3	47	16	8	6
denovo207941	Proteobacteria	Betaproteobacteria	Thiobacterales	Thiobacteraceae	Unclassified	11	2	14	0	0	4	6	0	3	0	1	7	0	1	1	0	1	2	1	11	2	0	0	0	18	13	3	4	21	20	11	0	11	0	2	6
denovo84507	Proteobacteria	Betaproteobacteria	Burkholderiales	Comamonadaceae	Acidovorax	1	4	2	3	5	0	8	5	3	6	5	2	3	3	0	5	5	3	0	1	13	2	3	4	3	5	13	1	8	0	2	18	5	13	15	1
denovo230142	Proteobacteria	Betaproteobacteria	Burkholderiales	Comamonadaceae	Limnohabitans	6	6	6	5	4	0	5	2	2	18	11	1	5	3	5	2	10	7	0	4	5	3	3	2	8	3	14	4	4	4	0	14	2	3	4	3
denovo308649	Proteobacteria	Betaproteobacteria	Tremblayales	Unclassified	Unclassified	0	0	0	0	0	0	0	0	0	0	0	0	0	0	0	0	0	0	181	0	0	0	0	0	0	0	0	0	0	0	0	0	0	0	0	0
denovo190610	Proteobacteria	Betaproteobacteria	Burkholderiales	Oxalobacteraceae	Polynucleobacter	10	0	4	5	1	2	6	2	12	3	13	1	3	3	2	1	9	2	2	3	2	4	15	15	2	8	4	2	0	2	2	7	0	17	2	3
denovo143296	Proteobacteria	Betaproteobacteria	Burkholderiales	Comamonadaceae	Limnohabitans	2	5	4	4	2	0	4	4	2	14	3	6	2	4	0	1	2	0	0	4	9	8	2	1	0	12	15	1	7	1	4	1	39	6	11	2
denovo85509	Proteobacteria	Betaproteobacteria	Burkholderiales	Comamonadaceae	Rubrivivax	1	0	4	5	5	7	2	0	9	3	9	13	0	0	7	0	1	18	7	5	0	2	3	0	13	16	13	5	4	15	0	3	2	2	2	7
denovo38737	Proteobacteria	Betaproteobacteria	Burkholderiales	Comamonadaceae	Limnohabitans	0	32	14	2	9	0	2	0	4	9	2	2	3	0	1	2	8	1	4	15	1	6	1	1	1	8	10	2	18	2	1	5	1	1	12	4
denovo92782	Proteobacteria	Betaproteobacteria	Burkholderiales	Comamonadaceae	Rhodoferax	2	1	1	2	11	3	0	1	2	3	1	12	0	2	1	12	0	4	4	0	8	36	2	13	1	1	0	1	1	2	9	1	19	1	0	5
denovo71588	Proteobacteria	Betaproteobacteria	Burkholderiales	Comamonadaceae	Unclassified	0	8	3	1	2	0	0	2	0	14	3	0	1	2	0	0	6	0	0	10	3	12	2	0	1	1	6	0	26	2	0	3	63	4	8	1
denovo301775	Proteobacteria	Betaproteobacteria	Burkholderiales	Comamonadaceae	Unclassified	0	1	0	0	0	0	6	0	2	6	22	6	0	17	0	1	19	1	0	2	1	0	8	1	2	8	56	0	0	1	5	10	6	2	3	0
denovo49545	Proteobacteria	Betaproteobacteria	Burkholderiales	Comamonadaceae	Hydrogenophaga	0	0	0	1	0	8	0	0	2	0	16	0	1	0	0	0	74	3	0	0	0	5	1	0	2	6	34	6	1	0	0	9	10	6	0	1
denovo147649	Proteobacteria	Betaproteobacteria	Burkholderiales	Unclassified	Unclassified	1	3	3	0	2	0	2	1	0	7	1	2	3	1	0	2	6	2	103	0	3	5	3	3	0	4	3	0	3	0	10	2	0	5	5	0
denovo264573	Proteobacteria	Gammaproteobacteria	Vibrionales	Pseudoalteromonadaceae	Vibrio	0	0	0	0	0	0	0	0	0	0	0	0	0	0	0	0	186	0	0	0	0	0	0	0	0	0	0	0	0	0	1	0	0	0	0	0
denovo201674	Proteobacteria	Betaproteobacteria	Burkholderiales	Comamonadaceae	Rhodoferax	0	15	4	26	10	1	2	8	2	6	0	5	3	1	0	3	1	4	21	6	0	5	2	0	3	6	8	2	17	3	2	3	6	5	3	4
denovo172080	Proteobacteria	Alphaproteobacteria	Rickettsiales	Unclassified	Unclassified	15	4	0	2	1	5	5	14	5	1	3	0	0	6	3	1	0	22	3	5	7	1	8	2	1	8	0	2	0	0	25	0	0	0	4	34
denovo37679	Proteobacteria	Alphaproteobacteria	Rickettsiales	Unclassified	Unclassified	1	0	14	1	74	4	0	4	2	1	0	0	0	2	0	11	0	1	0	0	0	0	0	0	3	0	4	3	0	0	0	0	0	1	2	1
denovo22982	Proteobacteria	Betaproteobacteria	Burkholderiales	Comamonadaceae	Limnohabitans	1	9	6	2	4	0	1	3	7	7	6	2	10	4	3	4	9	3	0	3	2	5	1	4	3	4	14	6	3	3	1	11	14	17	8	3
denovo234085	Proteobacteria	Betaproteobacteria	Burkholderiales	Oxalobacteraceae	Polynucleobacter	3	1	0	7	0	5	4	1	9	2	15	0	3	1	8	6	4	0	0	7	3	3	16	21	2	5	9	4	0	0	2	11	0	21	1	1
denovo300552	Proteobacteria	Alphaproteobacteria	Rickettsiales	Pelagibacteraceae	Unclassified	3	1	6	4	2	2	1	11	2	3	5	30	1	10	4	5	12	3	3	6	6	2	4	1	2	7	2	0	0	2	6	7	4	11	12	1
denovo26744	Proteobacteria	Betaproteobacteria	Burkholderiales	Comamonadaceae	Acidovorax	0	56	0	0	0	15	0	0	9	0	0	10	0	6	0	0	0	3	0	3	0	0	0	0	1	6	0	3	0	0	69	0	1	2	1	5
denovo183068	Proteobacteria	Betaproteobacteria	Burkholderiales	Comamonadaceae	Limnohabitans	0	6	1	1	1	0	1	1	1	9	0	0	1	0	0	0	2	0	0	4	2	9	1	0	1	6	9	1	6	2	2	4	111	2	6	1
denovo170851	Proteobacteria	Betaproteobacteria	Burkholderiales	Comamonadaceae	Rhodoferax	0	0	1	2	40	1	3	3	1	1	0	0	14	2	17	17	1	0	0	19	0	5	7	0	5	16	0	5	3	2	0	1	16	9	0	1
denovo111401	Proteobacteria	Alphaproteobacteria	Rhodobacterales	Rhodobacteraceae	Rhodobacter	16	9	6	3	5	0	4	1	4	6	2	6	0	1	22	0	2	1	0	24	0	14	1	16	0	3	6	1	14	2	2	3	1	1	2	16
denovo115468	Proteobacteria	Betaproteobacteria	Unclassified	Unclassified	Unclassified	0	9	26	4	9	0	9	0	2	3	5	4	6	3	0	5	8	10	0	6	0	0	18	0	8	12	17	6	0	1	9	2	0	3	0	9
denovo29723	Proteobacteria	Alphaproteobacteria	Rhodospirillales	Acetobacteraceae	Unclassified	2	2	12	4	18	1	2	15	4	10	5	4	1	6	2	2	0	1	4	1	0	0	0	2	2	3	11	7	6	1	3	4	48	0	5	4
denovo117449	Proteobacteria	Gammaproteobacteria	Xanthomonadales	Sinobacteraceae	Unclassified	0	0	0	52	9	0	4	0	4	4	2	14	0	0	0	3	4	1	0	2	4	5	3	0	10	8	4	3	7	1	16	23	7	2	5	1
denovo233264	Proteobacteria	Betaproteobacteria	Burkholderiales	Unclassified	Unclassified	31	5	17	4	19	1	7	0	3	0	3	1	0	0	1	5	0	2	0	20	1	0	0	1	6	0	0	7	10	15	5	0	0	0	0	32
denovo132184	Proteobacteria	Alphaproteobacteria	Rickettsiales	Unclassified	Unclassified	0	20	0	1	43	2	6	7	2	3	0	1	0	2	0	2	0	8	0	4	0	1	3	1	2	3	0	14	11	2	32	1	2	0	0	3
denovo108869	Proteobacteria	Betaproteobacteria	Tremblayales	Unclassified	Unclassified	0	0	0	0	0	0	0	0	0	0	0	0	0	0	0	0	0	0	200	0	0	0	0	0	0	0	0	0	0	0	0	0	0	0	0	0
denovo228370	Proteobacteria	Alphaproteobacteria	Sphingomonadales	Sphingomonadaceae	Novosphingobium	0	2	6	9	9	0	1	3	5	4	0	2	1	0	1	1	1	0	0	125	0	7	0	0	0	0	0	4	1	0	8	0	8	0	0	2
denovo217453	Proteobacteria	Betaproteobacteria	Burkholderiales	Oxalobacteraceae	Unclassified	0	12	1	2	1	2	0	0	3	3	1	1	0	1	0	1	4	2	0	0	0	5	0	1	3	7	0	0	4	4	134	0	0	0	8	2
denovo175087	Proteobacteria	Betaproteobacteria	MWH-UniP1	Unclassified	Unclassified	4	1	4	2	7	1	7	7	12	2	2	0	9	5	3	6	2	2	0	9	10	20	31	4	6	0	5	3	7	1	3	13	0	9	4	1
denovo102607	Proteobacteria	Deltaproteobacteria	Bdellovibrionales	Bacteriovoracaceae	Peredibacter	3	0	12	13	0	2	2	31	11	0	15	0	19	0	12	1	0	0	0	5	0	0	0	0	4	5	0	0	26	1	0	0	1	0	29	11
denovo166604	Proteobacteria	Alphaproteobacteria	Rhodospirillales	Acetobacteraceae	Unclassified	10	1	1	1	4	0	2	15	1	1	5	21	24	12	3	10	6	1	5	2	2	1	0	0	2	8	2	0	5	3	11	0	19	12	10	1
denovo118691	Proteobacteria	Alphaproteobacteria	Rhizobiales	Beijerinckiaceae	Unclassified	2	3	1	2	16	0	2	11	4	0	1	34	6	7	0	42	0	0	0	10	0	2	2	1	1	12	2	1	3	4	3	0	3	26	1	1
denovo186376	Proteobacteria	Betaproteobacteria	Burkholderiales	Comamonadaceae	Unclassified	0	6	3	17	10	3	0	4	2	3	0	11	1	2	0	17	7	7	0	5	0	1	3	0	3	16	27	2	6	2	10	13	9	2	10	2
denovo24234	Proteobacteria	Betaproteobacteria	Burkholderiales	Comamonadaceae	Rhodoferax	3	4	79	3	4	1	3	3	3	4	4	2	1	2	2	11	0	1	4	5	0	4	5	11	3	5	5	4	10	2	0	3	1	2	7	1
denovo234400	Proteobacteria	Alphaproteobacteria	Rhizobiales	Rhizobiaceae	Agrobacterium	1	36	5	18	1	9	2	1	6	6	2	1	1	1	0	0	2	1	1	3	0	7	4	0	2	4	54	3	9	1	1	4	9	2	6	1
denovo161165	Proteobacteria	Betaproteobacteria	Burkholderiales	Comamonadaceae	Unclassified	0	16	2	6	2	0	1	0	2	5	3	0	0	5	0	0	14	2	1	20	0	1	13	0	1	5	18	2	3	1	0	0	53	1	29	0
denovo42713	Proteobacteria	Betaproteobacteria	Methylophilales	Methylophilaceae	Unclassified	0	0	7	2	1	0	0	0	0	0	0	0	0	0	26	0	0	1	118	0	1	27	0	0	0	3	0	0	24	0	0	0	0	0	0	0
denovo302266	Proteobacteria	Gammaproteobacteria	Alteromonadales	211ds20	Unclassified	3	1	53	0	8	2	5	0	1	0	4	8	1	1	1	2	5	4	0	6	1	0	1	0	11	12	0	9	1	14	6	1	1	24	0	23
denovo299333	Proteobacteria	Gammaproteobacteria	Xanthomonadales	Sinobacteraceae	Unclassified	0	0	7	1	1	11	23	0	12	2	7	1	0	0	0	1	3	16	0	14	0	1	5	0	32	3	7	25	6	4	10	7	0	1	3	12
denovo3582	Proteobacteria	Betaproteobacteria	Burkholderiales	Oxalobacteraceae	Polynucleobacter	10	1	1	1	2	1	4	6	6	6	2	10	15	3	2	4	6	4	0	4	11	15	9	6	6	9	11	4	2	2	1	25	3	10	2	3
denovo226119	Proteobacteria	Alphaproteobacteria	Rickettsiales	Unclassified	Unclassified	17	3	0	0	29	6	3	17	1	3	5	0	6	0	8	1	1	14	0	4	3	4	30	1	7	1	0	9	5	3	0	0	10	11	10	2
denovo13364	Proteobacteria	Betaproteobacteria	Burkholderiales	Comamonadaceae	Unclassified	24	0	0	3	1	5	6	0	3	4	4	0	0	0	4	14	0	2	57	3	0	2	7	28	17	1	0	9	2	10	2	0	0	0	0	7
denovo94101	Proteobacteria	Betaproteobacteria	Burkholderiales	Comamonadaceae	Acidovorax	5	3	1	10	3	0	1	9	5	7	8	27	7	7	7	5	6	3	0	4	10	2	3	2	1	12	12	0	1	2	11	7	9	10	9	4
denovo74860	Proteobacteria	Alphaproteobacteria	Sphingomonadales	Sphingomonadaceae	Novosphingobium	23	1	1	4	1	1	2	0	2	9	16	0	6	2	10	0	1	0	7	1	12	2	6	4	0	2	0	0	1	4	82	3	1	6	1	0
denovo163051	Proteobacteria	Betaproteobacteria	Burkholderiales	Unclassified	Unclassified	0	0	55	0	0	1	9	0	2	4	2	0	0	0	0	46	15	14	1	2	1	0	2	0	9	4	8	6	7	4	1	3	12	1	12	1
denovo94517	Proteobacteria	Alphaproteobacteria	Rhizobiales	Unclassified	Unclassified	0	0	0	1	0	0	0	0	1	0	0	0	0	0	15	0	0	0	185	6	0	8	0	0	0	0	0	0	3	2	0	0	0	0	0	2
denovo100809	Proteobacteria	Gammaproteobacteria	Unclassified	Unclassified	Unclassified	2	4	17	3	0	3	9	0	4	1	6	0	0	0	1	0	1	30	0	26	0	0	0	0	25	4	3	16	25	15	4	0	1	0	1	23
denovo234208	Proteobacteria	Deltaproteobacteria	Myxococcales	Polyangiaceae	Unclassified	0	2	108	0	0	0	0	0	0	0	4	0	8	0	0	0	2	4	0	18	0	0	4	0	9	41	2	3	0	0	17	0	0	0	3	0
denovo208766	Proteobacteria	Alphaproteobacteria	Rhodospirillales	Acetobacteraceae	Unclassified	11	3	2	3	1	2	1	1	2	2	4	3	42	7	5	2	1	7	0	0	1	0	27	0	13	1	0	11	31	20	3	1	1	10	1	5
denovo132181	Proteobacteria	Alphaproteobacteria	Caulobacterales	Caulobacteraceae	Arthrospira	1	3	8	3	79	7	3	1	4	0	6	1	1	0	4	13	0	3	2	42	0	2	2	0	2	0	9	11	5	6	1	0	2	0	0	5
denovo124245	Proteobacteria	Deltaproteobacteria	Myxococcales	OM27	Unclassified	1	5	35	0	1	2	0	1	0	0	1	0	5	0	0	5	4	68	0	1	1	0	3	0	0	7	48	0	0	17	3	0	4	0	5	5
denovo271367	Proteobacteria	Betaproteobacteria	Rhodocyclales	Rhodocyclaceae	Dechloromonas	0	6	8	20	10	0	7	3	19	6	1	7	2	1	0	6	2	2	6	6	2	18	2	1	16	8	4	4	8	2	11	21	13	1	4	1
denovo302859	Proteobacteria	Betaproteobacteria	Burkholderiales	Comamonadaceae	Limnohabitans	3	6	4	2	2	0	1	3	1	40	4	2	9	3	2	4	4	4	0	6	6	7	4	0	1	6	22	2	23	4	6	9	14	7	17	0
denovo218535	Proteobacteria	Gammaproteobacteria	Xanthomonadales	Sinobacteraceae	Unclassified	15	26	25	8	12	1	3	0	1	0	3	13	1	5	3	16	0	1	0	17	0	0	3	0	5	17	1	1	7	0	3	1	0	9	0	29
denovo7037	Proteobacteria	Betaproteobacteria	Burkholderiales	Comamonadaceae	Unclassified	10	1	4	3	5	0	10	11	7	11	9	4	10	4	2	2	12	9	1	4	7	6	5	10	5	5	8	6	2	5	5	13	4	16	8	4
denovo232740	Proteobacteria	Alphaproteobacteria	Sphingomonadales	Erythrobacteraceae	Erythrobacter	5	3	4	3	7	1	7	4	2	14	4	5	3	5	0	2	4	5	2	25	8	4	5	10	5	16	5	6	16	1	9	6	7	12	8	3
denovo217629	Proteobacteria	TA18	PHOS-HD29	Unclassified	Unclassified	1	0	0	0	0	1	3	0	0	0	5	10	1	0	8	0	0	6	148	0	0	0	2	0	1	4	28	4	0	1	0	0	0	2	1	7
denovo127632	Proteobacteria	Gammaproteobacteria	Xanthomonadales	Xanthomonadaceae	Unclassified	0	2	4	84	8	2	3	0	5	4	4	37	0	0	0	2	3	1	0	4	1	7	1	1	8	26	5	1	2	0	3	5	7	1	1	2
denovo25221	Proteobacteria	Alphaproteobacteria	Rhodobacterales	Rhodobacteraceae	Unclassified	0	2	5	0	96	0	4	0	5	5	6	2	6	2	0	0	1	1	0	2	0	5	0	0	10	5	0	18	24	2	5	5	7	13	3	1
denovo177546	Proteobacteria	Betaproteobacteria	Burkholderiales	Comamonadaceae	Limnohabitans	8	14	12	10	11	1	5	0	4	12	4	0	1	0	0	5	2	3	0	4	2	14	1	0	2	4	64	1	14	4	1	14	1	13	5	2
denovo46277	Proteobacteria	Alphaproteobacteria	Rhodospirillales	Unclassified	Unclassified	0	0	0	0	71	0	3	0	1	0	0	0	0	29	0	0	1	0	0	16	0	0	0	0	3	0	1	7	5	0	75	0	0	26	0	0
denovo261151	Proteobacteria	Betaproteobacteria	Burkholderiales	Comamonadaceae	Unclassified	1	13	4	7	5	0	5	0	1	9	2	2	3	13	0	0	3	3	1	37	1	1	16	0	3	7	10	2	4	2	3	4	55	2	17	2
denovo27208	Proteobacteria	Betaproteobacteria	Burkholderiales	Comamonadaceae	Methylibium	77	2	0	11	0	0	0	3	0	6	0	0	6	2	54	0	0	1	26	0	9	8	33	0	0	0	1	0	0	2	0	1	0	0	0	0
denovo87231	Proteobacteria	Betaproteobacteria	Burkholderiales	Comamonadaceae	Limnohabitans	1	3	19	1	8	3	16	0	5	4	8	7	4	5	0	7	7	2	0	10	2	1	0	0	10	30	23	7	1	0	11	6	14	8	6	3
denovo87633	Proteobacteria	Alphaproteobacteria	Caulobacterales	Caulobacteraceae	Mycoplana	0	1	7	0	1	5	0	4	0	0	0	1	0	1	1	0	1	0	215	1	0	2	2	0	0	0	1	0	0	0	0	0	0	0	0	0
denovo61100	Proteobacteria	Alphaproteobacteria	Rhizobiales	Beijerinckiaceae	Beijerinckia	0	11	17	3	1	0	4	0	1	11	26	0	0	0	11	2	6	10	86	4	0	7	5	0	10	1	2	4	4	5	3	0	0	0	2	7
denovo52851	Proteobacteria	Betaproteobacteria	Burkholderiales	Unclassified	Unclassified	6	15	0	37	24	2	1	19	1	0	1	7	2	4	2	2	0	0	2	26	6	6	8	2	5	19	0	3	9	0	3	0	23	1	4	4
denovo208590	Proteobacteria	Gammaproteobacteria	Legionellales	Legionellaceae	Unclassified	0	0	0	0	0	0	0	0	0	0	0	0	0	0	0	0	0	1	233	0	0	0	0	0	0	0	0	0	0	0	0	0	0	0	0	11
denovo272865	Proteobacteria	Alphaproteobacteria	Rickettsiales	Unclassified	Unclassified	0	4	2	14	0	13	1	0	6	5	13	9	3	0	6	1	1	13	1	2	0	3	1	0	1	27	13	4	1	4	0	1	0	94	3	0
denovo265663	Proteobacteria	Deltaproteobacteria	Bdellovibrionales	Bacteriovoracaceae	Peredibacter	0	1	4	7	0	3	5	7	1	2	0	6	0	17	1	12	10	2	0	0	8	0	0	0	2	1	8	0	1	3	29	2	0	3	74	4
denovo178372	Proteobacteria	Betaproteobacteria	Burkholderiales	Unclassified	Unclassified	4	5	1	9	1	0	1	20	5	0	0	3	9	5	5	8	3	1	0	7	15	10	5	0	3	7	32	2	14	1	31	7	11	13	5	2
denovo288385	Proteobacteria	Betaproteobacteria	Methylophilales	Methylophilaceae	Unclassified	0	175	0	0	5	0	1	0	0	32	1	1	0	0	2	0	0	1	2	0	0	3	0	0	1	3	1	0	17	1	1	3	3	2	2	0
denovo144709	Proteobacteria	Betaproteobacteria	Burkholderiales	Comamonadaceae	Limnohabitans	2	13	2	8	0	0	2	5	5	35	6	1	7	3	1	0	12	3	0	2	3	20	2	0	4	8	17	1	54	2	3	3	8	8	15	5
denovo170434	Proteobacteria	Gammaproteobacteria	Alteromonadales	125ds10	Unclassified	32	4	16	5	22	1	20	0	4	4	4	9	1	0	6	7	2	25	0	3	0	1	5	2	12	17	11	11	7	10	1	3	1	3	2	10
denovo298082	Proteobacteria	Alphaproteobacteria	Rhizobiales	Unclassified	Unclassified	0	0	2	111	4	1	0	37	0	0	2	2	1	0	6	2	0	0	68	0	0	12	1	0	0	1	0	3	4	0	0	2	1	0	0	1
denovo29408	Proteobacteria	Betaproteobacteria	Burkholderiales	Comamonadaceae	Unclassified	5	1	6	6	0	0	7	13	9	1	13	24	15	11	4	8	11	3	0	3	10	3	4	3	2	14	13	3	2	2	7	9	3	17	16	3
denovo219399	Proteobacteria	Alphaproteobacteria	Rickettsiales	Unclassified	Unclassified	0	0	0	0	0	0	0	0	0	0	0	0	0	0	0	0	0	0	265	0	0	0	0	0	0	0	0	0	0	0	0	0	0	0	0	0
denovo24231	Proteobacteria	Deltaproteobacteria	PB19	Unclassified	Unclassified	34	2	1	21	1	15	20	1	8	2	3	0	26	0	1	0	3	0	9	17	4	0	5	0	2	5	3	4	2	13	7	2	3	0	52	0
denovo15957	Proteobacteria	Gammaproteobacteria	Legionellales	Unclassified	Unclassified	0	0	0	1	0	1	0	0	4	0	0	1	1	0	1	3	1	229	2	5	0	0	0	0	14	0	0	2	0	1	0	1	0	0	0	2
denovo276088	Proteobacteria	Alphaproteobacteria	Caulobacterales	Caulobacteraceae	Phenylobacterium	1	2	8	2	81	3	0	1	0	3	0	0	4	13	0	12	1	1	14	11	0	4	18	8	1	1	5	3	19	5	1	0	28	6	4	9
denovo32549	Proteobacteria	Betaproteobacteria	Burkholderiales	Oxalobacteraceae	Polynucleobacter	10	4	4	3	8	0	5	21	6	6	8	11	12	6	2	8	6	11	4	9	4	14	4	8	5	8	5	6	2	6	3	22	5	20	5	5
denovo86958	Proteobacteria	Deltaproteobacteria	Myxococcales	Myxococcaceae	Unclassified	1	9	9	6	0	0	7	0	0	11	3	1	0	4	0	0	6	0	0	0	2	0	1	0	0	0	9	1	0	0	31	0	102	0	51	0
denovo260310	Proteobacteria	Alphaproteobacteria	Rickettsiales	Pelagibacteraceae	Unclassified	4	1	7	12	6	0	2	11	3	4	7	23	10	12	4	13	24	2	14	5	9	1	4	4	2	13	4	4	4	3	12	7	1	13	11	5
denovo279244	Proteobacteria	Betaproteobacteria	Burkholderiales	Oxalobacteraceae	Polynucleobacter	0	220	6	0	0	0	0	0	0	1	0	0	1	0	0	0	3	1	0	0	0	0	0	0	0	0	0	2	42	0	0	0	0	0	0	0
denovo184901	Proteobacteria	Betaproteobacteria	Burkholderiales	Oxalobacteraceae	Polynucleobacter	8	1	6	6	4	1	2	17	5	1	9	30	13	12	3	11	8	3	21	7	8	2	2	2	1	12	5	5	3	7	7	9	7	17	4	5
denovo9830	Proteobacteria	Gammaproteobacteria	Pseudomonadales	Pseudomonadaceae	Unclassified	0	9	1	78	8	0	0	2	4	1	0	69	1	1	1	10	16	6	1	1	0	7	3	0	4	6	4	1	12	12	4	1	2	1	7	3
denovo67740	Proteobacteria	Betaproteobacteria	Burkholderiales	Comamonadaceae	Hydrogenophaga	0	8	2	3	37	3	0	3	7	1	0	5	5	2	0	2	3	0	3	0	1	12	6	0	5	5	35	5	6	3	0	35	69	7	3	1
denovo247378	Proteobacteria	Betaproteobacteria	Burkholderiales	Comamonadaceae	Unclassified	0	0	0	9	0	8	4	0	1	0	1	0	0	0	0	0	0	15	0	48	0	0	0	0	29	1	0	28	31	65	0	0	0	0	0	36
denovo271393	Proteobacteria	Gammaproteobacteria	Xanthomonadales	Sinobacteraceae	Unclassified	0	5	0	3	13	0	5	0	0	0	16	6	5	2	3	0	0	1	0	0	0	27	1	2	2	20	2	4	0	13	36	0	0	80	1	0
denovo295667	Proteobacteria	Betaproteobacteria	Burkholderiales	Comamonadaceae	Unclassified	1	26	9	4	18	1	6	3	14	15	19	2	12	0	1	4	9	6	0	5	2	12	5	9	4	19	23	5	6	2	5	14	2	5	4	2
denovo154099	Proteobacteria	Gammaproteobacteria	Methylococcales	Methylococcaceae	Methylocaldum	0	1	13	2	0	0	0	0	0	0	0	0	0	1	4	8	0	52	44	5	0	88	8	0	2	0	0	2	14	4	0	0	0	0	4	28
denovo259318	Proteobacteria	Betaproteobacteria	Burkholderiales	Comamonadaceae	Polaromonas	0	1	6	12	4	0	3	4	2	10	13	5	25	17	0	1	16	4	0	5	19	0	0	4	1	2	22	1	7	4	32	8	2	34	7	5
denovo144127	Proteobacteria	Alphaproteobacteria	Rhizobiales	Unclassified	Unclassified	2	2	1	100	4	1	5	0	2	16	2	24	1	1	0	18	5	1	1	5	3	5	1	3	10	13	5	6	10	2	6	13	5	2	5	3
denovo34869	Proteobacteria	Betaproteobacteria	Burkholderiales	Comamonadaceae	Limnohabitans	5	1	3	12	1	0	2	22	2	6	3	12	8	27	0	3	2	1	0	1	25	5	0	5	0	26	30	0	1	0	7	2	12	33	19	6
denovo208350	Proteobacteria	Alphaproteobacteria	Rhodospirillales	Acetobacteraceae	Unclassified	5	4	8	8	13	2	1	31	0	0	0	11	5	2	9	0	2	3	0	3	0	3	2	0	11	0	1	10	7	5	2	0	124	5	1	9
denovo259496	Proteobacteria	Betaproteobacteria	Burkholderiales	Comamonadaceae	Rhodoferax	31	1	5	5	0	8	7	0	15	12	13	0	6	0	14	1	0	5	3	1	0	5	97	20	6	12	0	2	4	14	0	0	0	0	0	1
denovo102667	Proteobacteria	Betaproteobacteria	Burkholderiales	Comamonadaceae	Limnohabitans	4	9	3	13	2	1	0	13	2	12	4	8	7	14	1	2	8	2	0	4	13	11	0	3	2	20	41	0	16	1	8	3	28	15	12	1
denovo80991	Proteobacteria	Betaproteobacteria	Unclassified	Unclassified	Unclassified	5	1	8	4	13	1	9	15	11	4	7	16	11	2	1	12	8	12	24	9	6	7	7	12	6	8	3	4	8	4	7	7	6	15	5	5
denovo167819	Proteobacteria	Alphaproteobacteria	BD7-3	Unclassified	Unclassified	0	0	0	0	0	1	0	0	7	0	0	0	0	0	0	1	0	2	0	0	0	0	1	0	104	0	0	162	1	10	0	0	0	0	0	1
denovo17789	Proteobacteria	Gammaproteobacteria	Alteromonadales	[Chromatiaceae]	Rheinheimera	0	10	7	9	3	0	2	9	2	4	2	3	3	3	0	0	15	9	0	7	4	18	16	0	1	40	65	2	2	8	7	7	3	2	25	0
denovo163044	Proteobacteria	Deltaproteobacteria	Unclassified	Unclassified	Unclassified	0	0	0	0	0	79	14	0	23	0	0	0	0	0	0	1	0	1	0	0	0	0	0	0	10	0	1	146	0	0	0	0	0	0	0	16
denovo238375	Proteobacteria	Betaproteobacteria	Methylophilales	Methylophilaceae	Unclassified	0	58	47	4	11	3	3	0	0	5	1	2	0	0	5	6	0	13	0	38	0	5	1	0	3	0	0	6	33	7	1	0	1	0	2	35
denovo171212	Proteobacteria	Gammaproteobacteria	Xanthomonadales	Sinobacteraceae	Unclassified	0	8	0	6	18	0	14	0	0	0	10	4	11	0	1	0	0	2	1	0	0	23	0	1	2	25	0	6	0	13	44	0	2	81	4	0
denovo243780	Proteobacteria	Betaproteobacteria	Burkholderiales	Comamonadaceae	Unclassified	2	10	6	50	5	3	5	3	3	5	2	20	4	1	0	4	5	5	9	7	3	7	3	3	2	8	45	6	11	4	7	25	6	1	10	1
denovo185215	Proteobacteria	TA18	PHOS-HD29	Unclassified	Unclassified	0	1	0	0	0	2	15	0	14	0	10	0	5	0	0	0	0	7	0	25	0	0	76	0	19	33	0	16	0	71	0	0	0	0	0	0
denovo114683	Proteobacteria	Betaproteobacteria	Burkholderiales	Comamonadaceae	Polaromonas	0	3	12	4	1	8	7	2	8	4	7	7	2	10	0	16	11	19	0	4	1	0	2	0	17	12	41	4	9	6	0	18	16	5	32	6
denovo173059	Proteobacteria	Alphaproteobacteria	Rhodobacterales	Hyphomonadaceae	Hyphomonas	16	0	0	13	49	1	0	0	0	0	1	0	42	1	35	8	0	3	0	2	1	59	17	0	0	1	1	0	3	8	0	7	1	5	2	19
denovo43808	Proteobacteria	Betaproteobacteria	Burkholderiales	Alcaligenaceae	Unclassified	0	0	0	4	0	10	1	14	13	2	1	18	1	9	0	3	1	6	1	3	2	27	8	0	4	13	3	1	1	3	0	51	4	39	1	11
denovo52910	Proteobacteria	Betaproteobacteria	Burkholderiales	Comamonadaceae	Roseateles	0	3	0	31	0	2	0	0	0	0	3	11	0	0	2	0	14	32	0	0	0	0	12	0	5	0	94	9	1	44	0	13	0	20	4	0
denovo304762	Proteobacteria	Betaproteobacteria	Burkholderiales	Comamonadaceae	Rubrivivax	1	22	14	17	15	0	2	0	4	4	3	65	10	5	1	1	6	3	2	2	0	3	2	0	1	31	17	2	13	3	17	7	4	21	1	1
denovo265274	Proteobacteria	TA18	PHOS-HD29	Unclassified	Unclassified	1	1	0	1	2	6	79	0	3	0	3	4	19	0	1	0	0	23	0	12	0	0	6	0	8	6	3	55	6	19	36	0	0	0	1	9
denovo70819	Proteobacteria	Deltaproteobacteria	Bdellovibrionales	Bacteriovoracaceae	Peredibacter	0	22	4	6	0	0	2	11	1	2	1	0	2	1	58	9	13	5	12	1	2	1	0	0	0	7	7	0	0	53	2	3	0	1	79	4
denovo259510	Proteobacteria	Deltaproteobacteria	Unclassified	Unclassified	Unclassified	5	0	1	17	0	5	7	0	5	8	11	6	0	3	53	0	1	0	3	13	9	0	5	0	2	33	22	3	0	2	60	0	4	0	10	9
denovo299443	Proteobacteria	Gammaproteobacteria	Alteromonadales	OM60	Unclassified	1	1	0	84	2	4	6	1	11	6	1	61	0	2	2	2	8	1	0	9	4	2	5	0	5	8	8	2	0	0	12	50	5	1	5	1
denovo111788	Proteobacteria	Alphaproteobacteria	Caulobacterales	Caulobacteraceae	Unclassified	2	8	111	3	33	38	1	0	0	3	7	1	1	0	3	14	0	1	1	6	6	4	9	1	15	1	16	2	2	1	4	6	7	4	0	0
denovo22748	Proteobacteria	Betaproteobacteria	Burkholderiales	Comamonadaceae	Rhodoferax	0	11	7	10	5	0	1	3	2	9	7	3	1	21	0	73	14	1	6	4	7	1	2	0	1	7	78	1	2	1	0	10	18	1	7	0
denovo253295	Proteobacteria	Deltaproteobacteria	PB19	Unclassified	Unclassified	0	0	12	0	0	0	2	0	0	0	5	35	0	0	0	0	2	0	0	0	0	0	1	0	0	2	249	1	0	0	0	3	7	0	1	0
denovo86810	Proteobacteria	Deltaproteobacteria	Myxococcales	Polyangiaceae	Unclassified	4	4	29	3	0	1	4	3	4	8	4	7	1	0	13	25	3	11	22	17	1	0	6	0	4	10	56	11	0	7	2	9	4	2	36	9
denovo274105	Proteobacteria	Betaproteobacteria	Burkholderiales	Comamonadaceae	Acidovorax	11	2	6	6	5	0	1	20	8	6	12	20	12	15	5	12	12	7	6	7	18	5	1	7	3	15	8	0	5	1	11	9	9	19	22	4
denovo100057	Proteobacteria	Betaproteobacteria	Burkholderiales	Comamonadaceae	Unclassified	8	5	11	9	11	1	12	12	19	4	18	5	15	4	8	9	14	9	0	4	7	16	14	6	7	11	12	2	3	3	1	25	7	20	6	7
denovo140867	Proteobacteria	Alphaproteobacteria	Rhizobiales	Unclassified	Unclassified	0	7	161	0	0	0	0	0	0	1	0	7	0	0	0	0	4	1	1	1	0	0	0	0	0	0	81	0	0	0	0	39	22	0	0	2
denovo129661	Proteobacteria	Betaproteobacteria	Burkholderiales	Comamonadaceae	Unclassified	1	3	8	20	11	22	5	1	10	1	4	16	1	5	11	3	3	33	3	2	2	2	3	0	17	12	12	24	38	22	8	12	6	1	3	6
denovo32821	Proteobacteria	Gammaproteobacteria	Methylococcales	Methylococcaceae	Methylocaldum	0	121	86	0	0	0	0	0	0	0	0	1	0	0	0	0	0	2	5	18	0	0	2	0	1	0	0	11	77	1	0	0	0	0	1	5
denovo150803	Proteobacteria	Deltaproteobacteria	Spirobacillales	Unclassified	Unclassified	1	3	0	14	0	14	18	0	9	0	0	0	0	0	2	0	4	1	4	23	1	0	0	0	5	0	29	38	0	0	0	143	0	0	0	1
denovo5923	Proteobacteria	Gammaproteobacteria	Legionellales	Legionellaceae	Unclassified	0	0	0	0	0	0	0	0	0	0	0	0	0	0	1	0	0	0	327	0	0	0	0	0	0	0	0	0	0	0	0	0	0	0	0	10
denovo109987	Proteobacteria	Deltaproteobacteria	Spirobacillales	Unclassified	Unclassified	1	0	0	0	0	40	0	0	40	0	0	0	0	1	60	0	0	22	0	0	0	0	0	0	66	0	0	1	53	31	0	0	0	0	0	32
denovo275407	Proteobacteria	Betaproteobacteria	Rhodocyclales	Rhodocyclaceae	Unclassified	13	0	12	2	6	0	9	25	7	3	8	13	18	7	1	12	4	8	43	6	2	12	9	11	9	6	3	12	17	6	6	20	7	16	4	6
denovo69700	Proteobacteria	Betaproteobacteria	Burkholderiales	Oxalobacteraceae	Polynucleobacter	11	0	5	3	8	3	8	17	6	5	7	2	44	12	3	21	10	7	0	15	9	10	40	2	12	4	9	6	3	7	6	16	4	26	7	2
denovo31148	Proteobacteria	Betaproteobacteria	Burkholderiales	Unclassified	Unclassified	1	1	1	1	13	1	11	26	3	5	3	14	35	5	0	0	9	2	30	0	11	16	35	10	1	14	5	3	1	2	37	6	16	19	13	0
denovo183791	Proteobacteria	Betaproteobacteria	Burkholderiales	Comamonadaceae	Rhodoferax	4	8	13	132	2	1	16	38	11	2	1	0	1	0	3	5	3	1	21	30	1	4	0	0	3	6	4	4	23	9	2	1	0	0	0	1
denovo234987	Proteobacteria	Gammaproteobacteria	Alteromonadales	[Chromatiaceae]	Rheinheimera	0	18	7	6	6	1	4	8	6	9	13	9	5	4	0	0	27	10	0	6	5	15	9	1	5	47	59	2	4	10	9	16	4	1	19	1
denovo141425	Proteobacteria	Alphaproteobacteria	Rhodobacterales	Rhodobacteraceae	Rhodobacter	0	11	0	7	0	5	1	0	0	21	18	0	0	0	0	0	1	3	0	73	0	14	3	75	1	3	4	9	84	9	2	0	0	0	6	7
denovo151279	Proteobacteria	Deltaproteobacteria	PB19	Unclassified	Unclassified	0	1	11	0	0	0	3	0	0	0	5	31	0	0	0	0	8	0	0	1	0	0	1	1	0	2	284	2	0	0	0	2	10	0	2	0
denovo95148	Proteobacteria	Gammaproteobacteria	Alteromonadales	HTCC2188	HTCC	1	13	21	6	21	3	11	2	1	10	12	4	3	4	2	37	12	13	0	2	11	1	5	10	7	23	34	5	3	5	10	2	2	34	10	9
denovo150677	Proteobacteria	Gammaproteobacteria	Methylococcales	Methylococcaceae	Methylocaldum	0	290	24	0	0	0	0	0	0	0	1	0	0	0	0	1	6	7	11	5	0	0	0	0	0	0	0	0	7	0	0	0	0	0	10	2
denovo139332	Proteobacteria	Betaproteobacteria	Burkholderiales	Comamonadaceae	Acidovorax	8	44	1	6	0	8	56	0	33	1	5	0	1	1	4	0	0	15	0	7	3	0	0	7	16	8	1	45	7	11	0	0	30	0	29	14
denovo161641	Proteobacteria	Alphaproteobacteria	Rhizobiales	Unclassified	Unclassified	15	14	8	4	4	6	4	0	3	14	1	0	0	1	0	47	3	10	0	51	3	4	0	0	19	0	2	13	100	5	0	21	0	3	0	16
denovo189117	Proteobacteria	Deltaproteobacteria	Myxococcales	OM27	Unclassified	1	7	6	2	24	29	0	10	22	9	3	21	30	6	0	21	20	1	0	2	0	0	10	4	0	38	0	1	17	6	0	5	10	11	19	2
denovo97405	Proteobacteria	Betaproteobacteria	Burkholderiales	Alcaligenaceae	Unclassified	7	4	11	3	0	3	3	4	10	5	7	20	16	10	1	5	10	5	0	8	25	8	15	5	8	25	17	7	4	6	15	19	19	22	11	12
denovo136620	Proteobacteria	Alphaproteobacteria	Unclassified	Unclassified	Unclassified	0	1	1	8	0	1	2	1	1	2	5	55	0	0	0	0	0	1	0	0	11	0	0	37	1	121	0	3	1	0	0	2	0	87	0	0
denovo212187	Proteobacteria	Betaproteobacteria	Burkholderiales	Comamonadaceae	Limnohabitans	0	1	3	6	9	8	6	10	23	6	10	10	13	2	22	11	5	7	0	5	3	24	20	5	10	19	63	6	0	5	7	26	2	20	5	5
denovo155805	Proteobacteria	Deltaproteobacteria	Spirobacillales	Unclassified	Unclassified	31	1	80	4	1	9	12	31	4	2	20	0	0	1	17	2	5	84	9	18	0	7	0	0	13	9	1	12	0	2	1	1	0	0	0	5
denovo213527	Proteobacteria	Alphaproteobacteria	Rhizobiales	Unclassified	Unclassified	0	7	91	4	0	3	2	0	4	3	4	2	0	0	9	18	0	38	61	20	1	8	18	0	19	0	0	3	22	11	4	0	1	1	0	38
denovo245069	Proteobacteria	Betaproteobacteria	Burkholderiales	Comamonadaceae	Hydrogenophaga	0	0	1	2	7	9	0	5	9	0	0	1	2	8	0	3	47	2	0	3	4	10	5	1	2	23	60	10	2	3	1	50	65	51	2	2
denovo119251	Proteobacteria	Alphaproteobacteria	Rickettsiales	Unclassified	Unclassified	42	9	4	2	44	11	8	1	8	12	13	2	0	16	16	13	0	17	16	16	0	7	4	19	11	4	0	10	13	18	18	0	2	12	2	17
denovo229857	Proteobacteria	Alphaproteobacteria	Rhodospirillales	Acetobacteraceae	Unclassified	22	2	15	10	7	4	8	0	11	9	29	5	2	2	0	28	6	9	0	2	19	0	0	41	7	14	70	9	7	5	20	10	7	1	6	9
denovo92919	Proteobacteria	Betaproteobacteria	Burkholderiales	Comamonadaceae	Limnohabitans	6	10	1	9	1	0	2	17	7	32	12	12	16	15	1	6	14	2	0	7	37	10	1	2	4	19	46	0	23	1	7	10	18	23	27	4
denovo47855	Proteobacteria	Betaproteobacteria	Burkholderiales	Comamonadaceae	Polaromonas	68	0	2	23	0	2	6	5	15	8	10	4	9	12	35	2	5	4	0	4	6	5	13	31	5	48	8	2	2	16	1	7	3	31	1	8
denovo262130	Proteobacteria	Betaproteobacteria	Burkholderiales	Burkholderiaceae	Unclassified	4	1	9	11	0	0	9	7	6	19	10	10	4	1	3	43	16	2	5	10	10	25	11	32	4	22	7	12	49	2	17	1	2	3	33	5
denovo179271	Proteobacteria	Alphaproteobacteria	Rickettsiales	Pelagibacteraceae	Unclassified	7	3	3	12	9	2	6	29	15	5	7	50	13	18	2	16	16	4	19	12	13	10	8	9	6	11	7	10	5	4	15	15	8	24	10	7
denovo140659	Proteobacteria	Gammaproteobacteria	Xanthomonadales	Unclassified	Unclassified	8	1	1	7	12	12	23	0	33	7	22	7	3	5	3	40	1	13	0	4	0	1	53	5	26	10	7	21	5	8	20	11	3	35	1	17
denovo46312	Proteobacteria	Deltaproteobacteria	Myxococcales	OM27	Unclassified	0	46	2	2	0	0	7	0	11	4	16	0	6	0	0	2	0	79	19	5	0	0	17	0	17	0	0	28	0	9	17	0	0	0	6	140
denovo259378	Proteobacteria	Betaproteobacteria	Burkholderiales	Comamonadaceae	Unclassified	1	11	10	9	5	3	2	7	4	7	13	4	1	1	0	3	10	2	14	4	0	19	8	7	3	10	133	1	6	2	0	18	75	3	35	2
denovo47149	Proteobacteria	Betaproteobacteria	Unclassified	Unclassified	Unclassified	16	6	0	9	8	5	8	17	18	15	22	11	24	9	8	8	5	5	10	5	10	35	15	13	7	22	8	11	4	8	0	46	4	29	2	4
denovo8520	Proteobacteria	Alphaproteobacteria	Rhizobiales	Unclassified	Unclassified	21	2	33	10	0	9	16	0	21	8	13	2	4	1	15	2	5	22	11	3	3	0	3	86	12	1	83	8	1	1	15	5	0	0	1	7
denovo192035	Proteobacteria	Betaproteobacteria	Burkholderiales	Comamonadaceae	Unclassified	0	9	8	12	1	0	8	1	8	24	24	11	45	1	0	14	28	6	0	9	0	8	2	0	3	63	44	4	0	9	27	29	5	25	14	3
denovo274389	Proteobacteria	Betaproteobacteria	Burkholderiales	Comamonadaceae	Hydrogenophaga	2	1	3	2	6	5	0	3	6	0	0	3	2	9	2	2	62	1	9	2	8	8	3	3	2	22	75	0	1	3	2	54	87	58	1	1
denovo248799	Proteobacteria	Betaproteobacteria	Methylophilales	Methylophilaceae	Methylotenera	0	109	143	6	22	0	6	1	1	5	0	1	0	0	6	12	2	38	2	16	1	2	3	0	1	2	0	11	28	9	4	0	1	0	3	22
denovo243499	Proteobacteria	Deltaproteobacteria	Spirobacillales	Unclassified	Unclassified	0	0	0	0	0	0	15	0	0	0	0	0	0	0	0	0	4	0	0	63	0	0	0	0	6	0	209	16	0	0	0	147	0	0	0	0
denovo157309	Proteobacteria	Alphaproteobacteria	Rhodobacterales	Rhodobacteraceae	Rhodobacter	1	96	136	15	6	0	0	3	6	31	5	3	4	1	0	0	7	1	0	31	3	23	0	3	2	10	5	1	11	3	3	15	5	2	18	11
denovo220145	Proteobacteria	Betaproteobacteria	Burkholderiales	Comamonadaceae	Limnohabitans	4	39	1	7	1	2	1	3	8	16	7	0	1	8	0	1	29	5	4	76	2	52	2	0	2	7	9	1	24	12	3	17	43	44	23	9
denovo67603	Proteobacteria	Betaproteobacteria	Burkholderiales	Comamonadaceae	Rubrivivax	3	4	30	1	38	19	1	0	12	3	13	1	0	0	21	2	1	15	0	20	0	1	4	2	30	1	0	12	89	110	0	2	8	0	3	20
denovo229194	Proteobacteria	Alphaproteobacteria	Rhodospirillales	Acetobacteraceae	Unclassified	121	0	3	15	0	3	0	0	0	4	2	0	1	0	126	36	1	33	0	1	1	23	11	50	3	0	0	0	0	28	0	0	0	0	0	10
denovo192238	Proteobacteria	Gammaproteobacteria	Alteromonadales	211ds20	Unclassified	0	18	8	4	0	0	42	2	5	3	2	1	24	11	0	0	50	8	0	2	0	0	10	1	7	57	104	15	0	1	0	12	12	29	42	3
denovo263101	Proteobacteria	Betaproteobacteria	Burkholderiales	Oxalobacteraceae	Polynucleobacter	11	5	10	3	11	3	8	31	15	9	20	21	16	3	3	14	6	5	22	13	6	45	29	5	14	18	2	9	8	7	14	23	13	28	9	6
denovo224689	Proteobacteria	Betaproteobacteria	Burkholderiales	Comamonadaceae	Limnohabitans	8	28	11	21	13	2	12	0	3	46	14	0	5	0	1	3	8	6	0	18	1	23	3	1	6	6	146	10	20	8	6	23	6	18	3	11
denovo162570	Proteobacteria	Alphaproteobacteria	Caulobacterales	Caulobacteraceae	Unclassified	41	3	44	17	6	3	11	1	12	5	7	1	0	3	9	23	0	13	35	21	0	2	28	61	6	0	1	6	61	12	1	1	1	2	2	43
denovo76628	Proteobacteria	Alphaproteobacteria	Sphingomonadales	Sphingomonadaceae	Sphingomonas	1	16	2	2	6	4	3	43	1	38	23	6	6	1	3	15	2	3	24	33	25	11	11	7	11	20	17	12	5	9	19	60	7	10	11	3
denovo62644	Proteobacteria	Alphaproteobacteria	Sphingomonadales	Unclassified	Unclassified	45	1	3	1	13	3	32	0	11	4	2	4	11	16	5	0	0	6	2	13	36	12	33	137	8	1	6	13	36	2	0	0	3	6	5	8
denovo79774	Proteobacteria	Betaproteobacteria	Burkholderiales	Oxalobacteraceae	Polynucleobacter	3	9	0	3	24	17	7	13	16	10	11	9	1	11	8	20	0	13	2	21	0	96	2	5	22	16	3	11	21	8	4	36	9	70	3	11
denovo248661	Proteobacteria	Betaproteobacteria	Unclassified	Unclassified	Unclassified	0	15	11	17	21	2	27	3	4	2	18	8	6	2	0	12	27	11	0	32	3	7	7	0	4	4	37	71	32	4	19	9	6	11	46	37
denovo16022	Proteobacteria	Betaproteobacteria	Unclassified	Unclassified	Unclassified	53	4	30	40	13	8	8	3	4	2	7	5	23	14	9	6	0	15	30	13	1	2	25	1	26	40	11	8	24	50	14	0	6	7	1	13
denovo234885	Proteobacteria	Alphaproteobacteria	Rickettsiales	Unclassified	Unclassified	123	12	0	5	1	2	5	1	4	10	3	0	1	18	8	0	1	15	14	7	0	31	24	166	6	3	0	3	1	4	8	0	0	24	0	0
denovo241637	Proteobacteria	Betaproteobacteria	Burkholderiales	Comamonadaceae	Unclassified	10	13	10	6	20	2	19	16	10	11	18	6	67	11	13	8	30	10	1	16	12	16	32	8	12	10	43	13	9	3	11	10	10	22	20	4
denovo168035	Proteobacteria	Betaproteobacteria	Rhodocyclales	Rhodocyclaceae	Unclassified	12	8	41	17	11	4	12	21	13	8	23	10	36	15	2	24	7	12	3	19	11	12	19	9	17	10	20	6	13	6	12	28	15	29	16	7
denovo33489	Proteobacteria	Gammaproteobacteria	Pseudomonadales	Pseudomonadaceae	Pseudomonas	0	1	3	1	492	0	0	3	0	0	0	5	0	0	0	0	0	0	1	0	5	2	0	0	0	0	3	0	0	1	1	0	0	1	0	0
denovo117946	Proteobacteria	Alphaproteobacteria	Rickettsiales	Unclassified	Unclassified	107	7	0	5	9	5	7	2	5	10	3	2	3	25	11	3	0	13	9	7	1	35	28	137	5	5	0	6	8	9	8	0	0	32	4	10
denovo216237	Proteobacteria	Alphaproteobacteria	Rhizobiales	Unclassified	Unclassified	0	0	20	0	89	0	16	7	2	1	2	46	0	67	0	0	0	0	0	19	59	3	1	1	4	6	5	10	4	1	137	1	0	37	1	0
denovo112588	Proteobacteria	Betaproteobacteria	Burkholderiales	Comamonadaceae	Limnohabitans	2	154	74	2	13	2	3	0	4	44	12	4	3	2	4	0	19	6	9	30	0	1	4	2	4	19	15	7	42	6	2	16	2	8	30	5
denovo301221	Proteobacteria	Alphaproteobacteria	Ellin329	Unclassified	Unclassified	0	5	9	4	2	0	19	2	4	7	29	38	5	6	0	23	9	5	1	7	13	0	25	0	2	37	24	18	0	0	9	8	6	193	21	4
denovo53368	Proteobacteria	Betaproteobacteria	Burkholderiales	Comamonadaceae	Limnohabitans	10	2	16	13	0	0	4	41	12	17	6	25	17	48	1	5	8	0	0	0	44	13	1	7	2	35	74	0	1	0	32	4	20	50	36	12
denovo68918	Proteobacteria	Gammaproteobacteria	Alteromonadales	HTCC2188	HTCC	0	0	0	0	0	4	5	0	9	2	6	53	3	1	0	0	8	4	0	0	17	0	1	0	6	92	31	1	0	1	0	30	12	154	0	1
denovo21316	Proteobacteria	Gammaproteobacteria	Alteromonadales	125ds10	Unclassified	54	7	29	10	39	2	49	0	14	13	11	20	3	1	16	20	2	55	0	13	0	0	15	1	10	31	30	20	30	12	7	13	8	10	11	19
denovo14399	Proteobacteria	Betaproteobacteria	Burkholderiales	Comamonadaceae	Limnohabitans	18	14	28	8	17	7	18	19	21	11	19	12	15	8	28	7	7	7	31	6	14	25	12	4	20	23	44	5	17	6	7	38	10	29	9	4
denovo178343	Proteobacteria	Betaproteobacteria	Burkholderiales	Comamonadaceae	Unclassified	16	14	10	9	11	2	9	17	6	16	10	4	75	19	14	13	25	12	0	22	7	26	38	13	15	5	34	13	32	6	10	21	12	23	26	1
denovo186395	Proteobacteria	Deltaproteobacteria	Spirobacillales	Unclassified	Unclassified	2	5	0	11	0	22	26	0	32	0	2	0	0	0	1	0	4	1	3	49	2	0	0	0	17	0	74	87	0	0	0	236	0	0	1	0
denovo169341	Proteobacteria	Gammaproteobacteria	Xanthomonadales	Sinobacteraceae	Unclassified	0	1	0	7	15	18	35	0	31	11	37	16	0	13	0	35	4	16	0	16	1	0	78	0	45	23	11	35	6	6	30	12	6	56	8	21
denovo177821	Proteobacteria	Alphaproteobacteria	Rickettsiales	Unclassified	Unclassified	292	19	0	6	0	3	72	0	12	4	6	0	0	0	10	7	1	7	0	16	0	6	0	76	6	10	1	41	12	3	0	1	0	1	0	6
denovo8529	Proteobacteria	Betaproteobacteria	Burkholderiales	Oxalobacteraceae	Polynucleobacter	6	32	25	1	16	5	1	8	1	10	3	2	0	2	2	0	1	3	391	15	3	20	3	13	3	1	1	3	24	2	0	9	1	3	4	11
denovo1388	Proteobacteria	Betaproteobacteria	Burkholderiales	Comamonadaceae	Rubrivivax	26	13	31	2	2	16	43	1	16	6	9	0	0	0	0	3	13	115	0	41	0	0	2	1	114	14	3	72	23	18	0	2	2	0	26	22
denovo126342	Proteobacteria	Betaproteobacteria	Burkholderiales	Unclassified	Unclassified	5	29	187	36	2	13	32	0	17	1	2	0	0	0	0	13	1	16	0	76	0	0	0	0	28	3	7	40	38	38	3	0	0	1	1	51
denovo96274	Proteobacteria	Betaproteobacteria	Burkholderiales	Comamonadaceae	Rubrivivax	9	17	2	29	75	2	5	3	6	4	28	13	2	25	0	4	24	10	6	20	5	12	60	10	11	63	33	8	37	8	3	24	46	24	3	11
denovo151647	Proteobacteria	Alphaproteobacteria	Unclassified	Unclassified	Unclassified	2	0	3	0	108	16	26	0	15	1	2	0	0	0	12	12	2	42	0	96	0	1	0	0	102	1	1	43	87	70	0	0	0	0	0	0
denovo200357	Proteobacteria	Alphaproteobacteria	Rhizobiales	Beijerinckiaceae	Unclassified	0	19	12	12	1	1	15	3	11	16	46	0	0	46	0	28	74	6	1	12	12	0	8	0	23	26	104	19	0	0	36	3	44	9	51	6
denovo113188	Proteobacteria	Alphaproteobacteria	Sphingomonadales	Erythrobacteraceae	Erythromicrobium	1	8	3	3	172	11	17	38	6	16	3	25	26	61	0	4	11	0	1	11	3	39	20	5	3	31	6	4	2	5	1	25	12	59	8	1
denovo54739	Proteobacteria	Betaproteobacteria	Burkholderiales	Unclassified	Unclassified	0	20	40	3	1	18	19	0	24	30	68	5	0	0	0	25	38	61	0	13	0	0	6	0	47	38	81	25	2	22	6	11	0	0	18	42
denovo165422	Proteobacteria	Deltaproteobacteria	PB19	Unclassified	Unclassified	63	6	1	65	4	34	42	1	10	3	11	0	62	1	3	0	23	6	36	39	5	0	19	0	7	5	6	25	2	26	23	5	4	0	120	11
denovo295636	Proteobacteria	Deltaproteobacteria	GMD14H09	Unclassified	Unclassified	121	5	1	19	10	26	6	1	26	1	19	1	1	0	29	21	12	2	0	100	1	19	4	51	1	34	0	28	4	4	5	1	0	0	3	113
denovo121600	Proteobacteria	Alphaproteobacteria	Sphingomonadales	Unclassified	Unclassified	32	7	1	7	11	5	25	1	19	13	6	5	10	41	12	12	8	8	0	25	46	30	22	141	2	2	17	24	35	5	7	2	19	13	17	3
denovo297967	Proteobacteria	Gammaproteobacteria	Aeromonadales	Aeromonadaceae	Unclassified	0	33	9	25	10	13	9	20	17	15	5	21	12	1	0	19	60	15	20	11	2	21	9	2	24	69	74	4	38	19	20	23	19	5	27	11
denovo60510	Proteobacteria	Betaproteobacteria	Burkholderiales	Comamonadaceae	Rhodoferax	32	0	0	0	0	2	5	0	13	1	8	0	0	0	6	12	0	6	537	2	1	1	1	38	12	2	0	9	5	7	0	0	0	1	0	9
denovo177253	Proteobacteria	Alphaproteobacteria	Rickettsiales	Unclassified	Unclassified	2	4	0	385	0	9	3	0	13	0	7	3	7	0	32	6	0	13	9	30	0	5	7	12	4	13	14	1	10	73	1	0	0	55	7	3
denovo192797	Proteobacteria	Betaproteobacteria	Burkholderiales	Comamonadaceae	Polaromonas	0	9	37	7	3	13	18	2	20	21	28	18	3	19	0	22	30	32	0	12	2	3	4	0	56	29	95	17	12	14	4	59	45	13	72	11
denovo278477	Proteobacteria	Alphaproteobacteria	Rickettsiales	Unclassified	Unclassified	19	69	0	5	15	14	40	5	26	8	11	21	15	14	2	0	3	14	6	7	43	0	85	3	15	5	7	25	1	0	104	21	2	42	10	7
denovo55	Proteobacteria	Alphaproteobacteria	Rhodobacterales	Rhodobacteraceae	Rhodobacter	3	6	2	105	139	5	31	2	22	22	32	61	4	5	3	14	16	2	0	17	1	10	8	3	19	34	16	20	22	2	9	46	3	57	2	2
denovo134243	Proteobacteria	Alphaproteobacteria	Rhodospirillales	Acetobacteraceae	Unclassified	8	9	284	6	1	3	0	0	6	7	10	2	0	0	49	11	2	35	3	40	1	3	61	18	9	4	82	9	1	19	5	6	1	2	4	46
denovo126313	Proteobacteria	Betaproteobacteria	Burkholderiales	Alcaligenaceae	Unclassified	17	17	23	8	4	10	4	9	14	20	25	25	33	22	12	15	26	12	8	14	60	38	23	51	9	27	32	4	17	6	12	51	18	31	37	9
denovo116860	Proteobacteria	Alphaproteobacteria	Rhizobiales	Methylocystaceae	Unclassified	39	3	3	26	25	3	7	2	23	5	15	55	3	37	6	12	8	13	9	48	12	1	18	11	13	48	25	16	61	3	5	39	2	134	21	16
denovo297308	Proteobacteria	Betaproteobacteria	Unclassified	Unclassified	Unclassified	82	5	40	44	18	8	12	2	14	2	4	10	30	15	12	7	3	35	59	20	1	2	43	0	41	48	20	12	44	94	24	4	15	12	5	26
denovo225397	Proteobacteria	Betaproteobacteria	Burkholderiales	Comamonadaceae	Rubrivivax	51	24	37	0	15	18	55	0	33	13	8	0	0	1	4	2	32	165	1	58	0	0	3	2	106	9	1	73	35	38	0	1	0	0	18	22
denovo157052	Proteobacteria	Betaproteobacteria	Burkholderiales	Comamonadaceae	Hylemonella	0	230	409	0	1	0	4	1	2	9	11	0	1	0	2	0	12	2	0	69	1	1	0	1	2	0	1	1	0	8	1	1	3	3	47	2
denovo275332	Proteobacteria	Betaproteobacteria	Burkholderiales	Oxalobacteraceae	Polynucleobacter	7	4	0	5	44	35	6	33	35	14	19	20	1	21	6	37	0	10	0	32	0	169	31	6	32	22	9	7	52	30	2	46	28	108	3	20
denovo73841	Proteobacteria	Gammaproteobacteria	Alteromonadales	125ds10	Unclassified	99	12	39	25	67	2	64	0	22	29	18	22	3	1	28	48	2	92	1	28	0	0	27	1	25	34	50	33	43	27	7	18	6	13	2	42
denovo273232	Proteobacteria	Betaproteobacteria	Burkholderiales	Comamonadaceae	Limnohabitans	20	2	14	24	27	10	11	30	31	25	30	21	42	26	9	46	13	22	3	30	27	48	44	13	25	59	15	22	20	26	30	40	13	79	25	10
denovo172682	Proteobacteria	Betaproteobacteria	Burkholderiales	Comamonadaceae	Unclassified	22	11	58	13	17	3	25	30	40	30	45	24	43	21	8	30	22	12	2	17	13	27	29	26	33	47	47	23	13	9	16	74	21	79	21	11
denovo184195	Proteobacteria	Betaproteobacteria	Burkholderiales	Comamonadaceae	Limnohabitans	0	127	2	2	3	2	3	0	4	61	4	2	6	2	0	3	43	4	0	42	0	79	1	0	0	8	13	3	18	7	2	53	416	8	67	1
denovo172585	Proteobacteria	Betaproteobacteria	Burkholderiales	Comamonadaceae	Rubrivivax	0	5	66	14	1	36	13	0	27	7	21	6	0	0	1	7	16	59	0	53	0	0	38	0	109	8	44	55	75	90	5	37	0	1	49	160
denovo214593	Proteobacteria	Betaproteobacteria	Unclassified	Unclassified	Unclassified	12	26	57	17	27	5	18	42	33	38	42	20	51	18	10	33	17	15	1	32	10	62	33	23	16	36	49	13	27	11	13	65	18	62	27	11
denovo3595	Proteobacteria	Betaproteobacteria	Burkholderiales	Comamonadaceae	Rhodoferax	1	16	19	18	8	13	2	32	15	12	35	44	4	11	1	2	6	4	24	22	1	63	11	17	13	27	297	14	19	8	9	33	132	4	50	16
denovo78675	Proteobacteria	Betaproteobacteria	Burkholderiales	Comamonadaceae	Limnohabitans	5	64	16	18	1	3	5	13	12	136	32	2	23	9	1	3	47	15	0	18	28	42	3	2	11	34	42	5	152	14	12	38	67	44	86	17
denovo239733	Proteobacteria	Betaproteobacteria	Burkholderiales	Oxalobacteraceae	Polynucleobacter	14	8	1	9	48	32	8	38	26	24	27	25	15	23	8	40	5	12	2	38	5	184	25	26	33	38	14	19	35	26	3	67	22	93	5	28
denovo154094	Proteobacteria	Alphaproteobacteria	Rhodobacterales	Hyphomonadaceae	Unclassified	19	0	0	167	18	94	117	0	80	9	22	0	0	0	58	0	0	77	17	66	0	0	0	0	76	31	0	76	27	85	0	1	0	0	1	75
denovo14932	Proteobacteria	Betaproteobacteria	Burkholderiales	Comamonadaceae	Limnohabitans	2	161	7	7	14	3	2	7	13	83	13	3	14	9	0	8	62	5	4	94	1	89	2	1	2	15	22	5	64	11	6	54	280	23	78	14
denovo121539	Proteobacteria	Gammaproteobacteria	Methylococcales	Methylococcaceae	Methylocaldum	0	2	14	2	0	0	0	0	0	0	0	0	1	0	1	7	0	42	993	5	0	69	11	0	1	0	0	2	11	1	0	0	0	0	2	29
denovo106602	Proteobacteria	Gammaproteobacteria	Xanthomonadales	Sinobacteraceae	Unclassified	0	2	66	2	14	76	141	0	79	5	16	9	0	0	0	1	48	85	0	74	0	0	20	1	160	15	40	107	49	31	40	20	0	1	40	54
denovo147943	Proteobacteria	Gammaproteobacteria	Methylococcales	Crenotrichaceae	Crenothrix	0	88	363	8	142	14	38	0	0	0	6	3	0	0	0	11	0	43	0	17	0	1	43	0	13	1	0	110	24	6	32	3	2	0	5	231
denovo200911	Proteobacteria	Alphaproteobacteria	Rhodobacterales	Rhodobacteraceae	Rhodobacter	5	7	7	37	191	0	13	39	9	28	32	108	3	83	0	2	3	2	0	4	5	5	2	11	2	41	2	9	33	3	118	13	29	348	8	2
denovo155035	Proteobacteria	Betaproteobacteria	Burkholderiales	Comamonadaceae	Limnohabitans	3	84	5	9	3	6	6	7	9	98	14	1	11	15	4	7	48	8	10	90	2	108	21	3	11	13	31	7	227	17	4	31	191	32	51	16
denovo281070	Proteobacteria	Betaproteobacteria	Burkholderiales	Comamonadaceae	Acidovorax	21	25	24	19	22	8	27	50	63	44	39	36	36	30	9	36	23	15	18	37	27	50	86	22	27	45	34	20	19	15	37	68	29	58	49	16
denovo7132	Proteobacteria	Gammaproteobacteria	Alteromonadales	Alteromonadaceae	Cellvibrio	0	32	3	52	0	5	39	7	2	3	3	128	1	3	0	1	21	1	0	2	19	6	3	0	3	52	717	8	3	0	0	7	3	1	81	1
denovo271792	Proteobacteria	Alphaproteobacteria	Rhodospirillales	Acetobacteraceae	Unclassified	59	2	44	30	18	16	16	20	39	16	84	19	13	19	5	54	16	33	0	15	43	2	3	74	37	50	193	24	39	13	41	25	78	3	37	39
denovo75574	Proteobacteria	Betaproteobacteria	Burkholderiales	Comamonadaceae	Limnohabitans	32	9	18	19	50	18	29	54	41	26	36	36	38	32	13	55	12	33	0	38	27	71	52	7	24	88	29	19	36	24	23	63	18	99	37	12
denovo271951	Proteobacteria	Betaproteobacteria	Burkholderiales	Unclassified	Unclassified	4	0	0	0	1	23	0	0	9	21	23	0	0	0	17	2	0	32	1045	12	0	20	3	0	13	0	0	0	3	37	0	0	0	0	0	8
denovo166904	Proteobacteria	Alphaproteobacteria	Rhodospirillales	Rhodospirillaceae	Unclassified	3	17	2	1	84	25	34	0	44	4	50	14	0	73	0	21	3	67	0	50	0	0	201	0	56	151	2	55	78	46	13	3	3	2	10	163
denovo120691	Proteobacteria	Alphaproteobacteria	Rickettsiales	Rickettsiaceae	Unclassified	18	19	0	47	69	46	19	8	48	12	45	24	23	11	59	9	11	49	32	97	23	11	24	49	40	145	38	28	12	62	60	14	4	71	5	39
denovo251124	Proteobacteria	Betaproteobacteria	Burkholderiales	Unclassified	Unclassified	23	38	10	45	9	1	11	73	8	10	14	13	33	41	14	40	18	9	16	55	95	43	22	6	14	37	192	14	45	10	155	31	74	106	30	11
denovo107022	Proteobacteria	Alphaproteobacteria	Rhodospirillales	Acetobacteraceae	Unclassified	61	12	26	16	141	13	17	64	18	8	16	57	44	54	62	14	1	29	3	43	13	22	16	11	38	45	16	38	48	58	90	21	260	30	13	46
denovo197378	Proteobacteria	Alphaproteobacteria	Sphingomonadales	Sphingomonadaceae	Novosphingobium	21	50	59	49	84	3	1	0	0	49	11	0	16	0	27	46	1	18	790	48	0	6	12	12	8	2	0	2	46	31	1	0	0	1	74	5
denovo276407	Proteobacteria	TA18	PHOS-HD29	Unclassified	Unclassified	6	4	277	0	1	7	1	2	5	7	18	26	122	3	49	6	12	41	102	69	1	20	44	4	11	11	258	32	14	9	55	1	3	7	192	87
denovo168954	Proteobacteria	Alphaproteobacteria	Rhodobacterales	Hyphomonadaceae	Unclassified	20	18	51	54	223	32	0	1	18	1	0	1	8	8	146	147	0	119	2	53	0	17	253	11	39	2	3	12	108	147	4	19	6	3	2	5
denovo300838	Proteobacteria	Betaproteobacteria	Burkholderiales	Oxalobacteraceae	Unclassified	29	41	16	44	8	5	20	81	16	9	8	14	38	21	21	35	22	15	11	59	121	41	25	3	10	45	202	18	57	6	166	25	83	138	30	7
denovo219902	Proteobacteria	Alphaproteobacteria	Sphingomonadales	Unclassified	Unclassified	172	1	4	27	32	4	9	78	19	10	17	52	9	58	6	16	7	19	2	33	103	54	10	348	10	63	18	8	11	5	35	9	8	110	4	11
denovo196734	Proteobacteria	Alphaproteobacteria	Rhodobacterales	Hyphomonadaceae	Unclassified	24	12	224	77	103	5	96	3	35	49	105	2	39	9	246	72	16	78	21	72	2	31	60	14	27	96	10	26	30	45	9	9	4	10	11	33
denovo168523	Proteobacteria	Deltaproteobacteria	Spirobacillales	Unclassified	Unclassified	1	6	0	9	0	6	40	0	12	0	2	1	0	0	2	0	19	1	6	268	1	0	0	1	18	0	625	98	1	0	0	567	1	0	0	1
denovo77994	Proteobacteria	Alphaproteobacteria	Rhodospirillales	Acetobacteraceae	Unclassified	54	12	25	12	157	13	32	99	30	15	21	119	87	71	49	2	5	45	1	83	28	33	16	12	46	83	14	52	88	58	197	41	268	81	23	63
denovo50708	Proteobacteria	Betaproteobacteria	Burkholderiales	Comamonadaceae	Limnohabitans	3	541	311	15	50	17	9	2	27	117	49	24	7	10	18	9	57	25	41	91	6	6	15	15	16	79	60	14	201	20	7	45	10	22	124	28
denovo55683	Proteobacteria	Betaproteobacteria	Burkholderiales	Oxalobacteraceae	Polynucleobacter	25	114	92	10	36	26	6	35	22	38	18	8	3	7	9	13	4	12	1316	28	14	101	11	56	29	13	7	8	55	8	15	20	4	13	10	25
denovo10652	Proteobacteria	Alphaproteobacteria	Rhodospirillales	Acetobacteraceae	Unclassified	62	64	15	23	50	40	38	19	39	27	55	30	209	38	27	57	119	80	0	28	9	6	199	10	107	17	12	93	246	154	32	8	71	50	149	36
denovo258677	Proteobacteria	Alphaproteobacteria	Caulobacterales	Caulobacteraceae	Phenylobacterium	82	23	20	5	99	37	32	168	30	16	39	38	33	37	43	76	2	28	36	143	2	30	201	8	64	61	8	60	120	135	362	40	8	40	20	86
denovo58962	Proteobacteria	Alphaproteobacteria	Rhodobacterales	Rhodobacteraceae	Rhodobacter	177	124	24	67	0	43	22	19	21	243	72	8	80	3	31	84	29	107	78	239	16	219	29	15	31	43	0	23	152	50	8	15	0	4	103	49
denovo273783	Proteobacteria	Betaproteobacteria	Burkholderiales	Comamonadaceae	Unclassified	128	23	106	32	76	25	50	47	51	38	67	39	83	34	51	64	44	49	7	85	51	36	81	93	51	86	183	50	9	37	104	80	47	189	40	35
denovo80117	Proteobacteria	Alphaproteobacteria	Rhodospirillales	Acetobacteraceae	Unclassified	79	20	35	26	173	30	29	62	41	24	45	108	128	89	44	30	34	62	5	68	46	26	55	26	85	86	64	50	124	75	211	51	210	83	58	52
denovo145559	Proteobacteria	Betaproteobacteria	Burkholderiales	Oxalobacteraceae	Polynucleobacter	15	202	22	8	177	32	52	23	139	169	154	95	22	18	11	26	11	45	7	49	7	310	23	36	56	232	14	50	69	62	10	195	36	66	11	26
denovo211682	Proteobacteria	Alphaproteobacteria	Rhodobacterales	Rhodobacteraceae	Rhodobacter	9	170	11	25	22	29	48	1	56	299	82	43	1	73	0	38	137	13	2	37	46	1	6	2	29	113	395	23	9	2	65	223	134	5	314	9
denovo110588	Proteobacteria	Betaproteobacteria	Burkholderiales	Comamonadaceae	Polaromonas	82	10	38	63	26	28	56	171	79	32	26	117	135	42	80	108	67	17	3	44	107	159	58	102	36	160	100	28	34	9	108	58	11	245	16	14
denovo259685	Proteobacteria	Alphaproteobacteria	Sphingomonadales	Sphingomonadaceae	Unclassified	8	80	51	15	54	6	74	14	28	305	75	15	44	25	0	25	76	26	11	699	33	3	95	32	35	113	43	50	63	27	40	37	147	166	99	22
denovo127502	Proteobacteria	Gammaproteobacteria	Xanthomonadales	Sinobacteraceae	Unclassified	23	35	45	11	35	84	170	0	117	32	97	13	3	6	14	120	119	223	1	70	1	0	200	15	168	33	422	156	21	84	25	165	59	26	91	114
denovo108062	Proteobacteria	Alphaproteobacteria	Caulobacterales	Caulobacteraceae	Mycoplana	110	41	405	268	240	91	57	137	90	16	82	54	27	13	62	145	5	42	55	84	7	49	81	14	49	238	7	21	45	84	119	79	13	70	22	19
denovo104648	Proteobacteria	Betaproteobacteria	Burkholderiales	Comamonadaceae	Rhodoferax	213	151	224	137	37	34	44	11	75	38	69	44	13	9	106	81	10	135	273	165	9	24	210	100	88	125	50	60	121	82	52	12	45	51	43	166
denovo43682	Proteobacteria	Betaproteobacteria	Burkholderiales	Oxalobacteraceae	Unclassified	106	34	115	34	68	43	103	45	84	95	109	84	77	27	44	134	73	79	10	210	64	83	211	110	139	94	69	122	127	80	87	97	50	111	69	73
denovo135281	Proteobacteria	Alphaproteobacteria	Sphingomonadales	Sphingomonadaceae	Unclassified	338	18	2	31	1	84	31	25	74	210	80	22	116	26	70	165	59	76	0	74	11	212	34	348	52	74	130	38	91	112	5	255	27	265	61	70
denovo260710	Proteobacteria	Betaproteobacteria	Burkholderiales	Comamonadaceae	Limnohabitans	100	44	46	73	67	57	58	127	102	83	122	44	166	59	139	97	92	139	25	181	62	144	194	302	83	73	101	62	58	126	89	87	19	148	32	60
denovo220274	Proteobacteria	Betaproteobacteria	Burkholderiales	Comamonadaceae	Limnohabitans	3	495	37	4	27	1	13	1	8	797	35	12	15	6	2	7	23	48	18	129	3	235	26	1	47	79	38	50	1205	32	10	60	226	59	62	36
denovo288214	Proteobacteria	Alphaproteobacteria	Sphingomonadales	Unclassified	Unclassified	22	157	57	302	116	27	53	77	47	478	88	30	80	72	5	65	52	28	9	863	80	55	39	44	30	127	58	81	776	31	91	61	114	244	123	89
denovo306041	Proteobacteria	Alphaproteobacteria	Rhizobiales	Unclassified	Unclassified	125	98	211	61	101	148	74	26	99	105	79	185	6	29	128	492	119	212	79	227	17	70	154	106	162	159	58	166	458	213	163	61	76	40	34	354
denovo203965	Proteobacteria	Betaproteobacteria	Burkholderiales	Comamonadaceae	Limnohabitans	31	404	106	56	15	12	30	58	55	546	117	41	50	76	3	27	149	53	3	306	76	115	44	30	40	152	357	67	705	26	49	398	315	177	382	52
denovo173341	Proteobacteria	Betaproteobacteria	Burkholderiales	Oxalobacteraceae	Polynucleobacter	238	8	1	90	45	102	129	267	162	45	118	297	259	76	163	80	87	123	140	66	116	304	196	252	176	352	161	108	51	92	125	424	53	284	27	60
denovo184150	Proteobacteria	Betaproteobacteria	Burkholderiales	Comamonadaceae	Limnohabitans	152	106	97	100	121	90	154	102	172	98	128	195	335	85	204	80	136	141	577	137	195	368	168	82	206	308	264	164	125	98	245	103	56	181	68	41
denovo2520	Proteobacteria	Betaproteobacteria	MWH-UniP1	Unclassified	Unclassified	242	205	156	162	185	224	318	260	161	101	125	82	887	394	256	275	399	158	0	609	369	439	1051	176	476	145	612	342	436	153	290	284	225	479	222	82
denovo270895	Proteobacteria	Betaproteobacteria	Methylophilales	Methylophilaceae	Unclassified	350	190	452	261	251	192	307	465	253	236	244	388	373	291	107	347	362	547	894	462	259	276	204	421	388	384	259	344	617	412	294	386	238	521	276	278
denovo155527	Proteobacteria	Betaproteobacteria	Burkholderiales	Oxalobacteraceae	Polynucleobacter	258	125	863	317	303	295	308	619	341	260	401	439	592	281	192	633	344	333	163	560	187	591	632	397	551	553	521	348	359	371	339	878	309	845	347	250
denovo17938	Proteobacteria	Betaproteobacteria	Burkholderiales	Comamonadaceae	Limnohabitans	668	686	1144	789	900	550	1181	838	1281	964	1332	1023	1153	629	510	844	1235	968	25	831	841	844	918	1316	812	2043	3583	773	354	620	958	1466	784	2143	1333	613
denovo294091	Proteobacteria	Alphaproteobacteria	Rickettsiales	Pelagibacteraceae	Unclassified	1482	273	771	2446	690	569	605	4775	1005	808	1439	10142	2401	3980	1837	2456	2862	1242	2893	1587	3944	1110	588	1309	1151	3060	1749	765	1024	889	4586	1626	1613	4325	3125	828
denovo23147	Unclassified	Unclassified	Unclassified	Unclassified	Unclassified	3	0	6	1	1	0	0	1	0	2	1	5	6	0	1	0	1	1	1	4	1	0	5	1	1	0	1	0	0	2	1	2	1	3	0	0
denovo184281	Unclassified	Unclassified	Unclassified	Unclassified	Unclassified	0	0	1	2	1	0	1	0	1	3	1	1	1	2	0	3	1	0	0	8	4	6	2	1	1	1	0	0	2	0	1	3	3	1	1	1
denovo38213	Unclassified	Unclassified	Unclassified	Unclassified	Unclassified	2	1	0	1	0	4	0	2	3	1	1	2	2	0	0	1	0	2	2	2	0	2	2	2	1	4	1	1	0	1	0	4	1	3	3	2
denovo179950	Unclassified	Unclassified	Unclassified	Unclassified	Unclassified	2	0	0	1	1	0	1	2	0	1	0	1	8	3	0	0	0	0	0	7	2	3	6	2	3	0	3	3	0	0	1	0	1	1	2	0
denovo32693	Unclassified	Unclassified	Unclassified	Unclassified	Unclassified	1	0	0	0	2	0	2	4	0	0	2	1	4	2	1	4	1	1	4	2	1	4	4	0	0	2	0	0	1	0	4	4	1	1	2	0
denovo161324	Unclassified	Unclassified	Unclassified	Unclassified	Unclassified	12	0	0	2	0	1	2	0	1	1	1	0	0	0	8	0	0	4	0	6	0	0	0	0	4	0	0	5	0	2	0	0	0	1	1	8
denovo4725	Unclassified	Unclassified	Unclassified	Unclassified	Unclassified	0	0	0	0	0	1	1	1	0	0	0	0	2	27	0	0	9	0	0	0	1	0	0	0	0	4	0	0	0	0	0	1	5	0	6	0
denovo292864	Unclassified	Unclassified	Unclassified	Unclassified	Unclassified	0	0	4	0	0	0	1	0	0	1	1	6	0	2	0	1	3	0	0	0	2	0	1	2	0	0	0	1	0	0	2	0	11	14	4	1
denovo111808	Unclassified	Unclassified	Unclassified	Unclassified	Unclassified	7	1	0	0	0	0	1	0	0	0	0	0	0	0	30	0	0	8	0	0	0	0	0	0	5	0	0	2	3	9	0	0	0	0	0	3
denovo158709	Unclassified	Unclassified	Unclassified	Unclassified	Unclassified	1	2	0	1	2	0	2	3	3	1	1	3	2	5	1	0	2	2	0	1	3	0	2	6	1	0	7	4	3	1	0	5	5	3	4	0
denovo163945	Unclassified	Unclassified	Unclassified	Unclassified	Unclassified	2	4	0	0	3	0	0	4	1	4	1	0	1	9	0	2	0	1	1	1	2	0	2	1	1	4	2	0	2	0	9	3	1	13	0	0
denovo1756	Unclassified	Unclassified	Unclassified	Unclassified	Unclassified	2	7	0	0	0	0	14	0	5	0	1	0	2	0	4	0	2	2	0	1	1	0	0	1	10	1	0	11	0	1	0	0	6	1	4	6
denovo53168	Unclassified	Unclassified	Unclassified	Unclassified	Unclassified	1	2	1	1	1	0	3	7	0	2	0	8	6	7	0	3	0	4	0	0	1	4	7	0	1	3	1	1	1	0	2	3	1	13	3	0
denovo106440	Unclassified	Unclassified	Unclassified	Unclassified	Unclassified	7	0	0	5	0	2	2	0	8	1	4	0	2	0	6	0	0	16	0	1	0	1	0	1	1	1	0	4	0	4	0	0	11	0	4	15
denovo200055	Unclassified	Unclassified	Unclassified	Unclassified	Unclassified	1	2	0	2	11	0	2	5	4	0	0	9	2	7	0	0	4	0	0	0	13	4	5	2	4	2	2	1	1	0	3	9	1	14	4	0
denovo130074	Unclassified	Unclassified	Unclassified	Unclassified	Unclassified	2	4	4	0	4	1	2	4	5	5	6	5	1	1	2	10	2	1	5	3	3	14	2	6	7	5	0	3	1	4	0	12	3	8	1	0
denovo267466	Unclassified	Unclassified	Unclassified	Unclassified	Unclassified	2	0	0	4	0	1	2	11	2	2	3	27	12	14	1	6	2	2	6	4	6	2	3	5	1	5	1	2	1	0	7	4	2	5	2	4
denovo266845	Unclassified	Unclassified	Unclassified	Unclassified	Unclassified	9	0	0	0	0	16	1	0	5	0	0	0	0	0	3	0	0	26	0	0	0	0	0	1	19	0	0	32	24	25	0	0	0	0	0	13
denovo251086	Unclassified	Unclassified	Unclassified	Unclassified	Unclassified	0	2	1	0	13	0	0	2	0	0	0	71	0	294	0	0	0	1	0	12	0	0	0	0	0	1	0	1	1	0	425	0	8	1	0	0
denovo33408	Unclassified	Unclassified	Unclassified	Unclassified	Unclassified	188	1	1	5	0	3	4	0	4	7	9	1	0	0	20	0	0	29	900	177	0	0	0	0	12	0	3	50	2	63	2	0	1	0	0	705
denovo45515	Chlorobi	OPB56	Unclassified	Unclassified	Unclassified	2	1	0	4	0	4	0	0	0	0	0	0	0	0	1	2	0	5	0	3	0	0	0	11	0	0	2	5	0	0	1	0	0	0	8	2
denovo49997	Chlorobi	OPB56	Unclassified	Unclassified	Unclassified	0	2	20	0	1	0	0	0	0	3	2	2	0	0	0	6	0	1	0	0	0	0	0	0	0	2	0	0	0	1	4	10	0	0	1	0
denovo65183	Chlorobi	Ignavibacteria	Ignavibacteriales	Ignavibacteriaceae	Unclassified	0	0	1	4	3	0	0	0	2	2	0	1	0	0	0	1	5	3	0	3	2	2	0	1	6	1	1	0	2	0	1	11	2	2	0	1
denovo105453	Chlorobi	OPB56	Unclassified	Unclassified	Unclassified	1	5	0	0	0	5	1	0	4	1	14	0	0	0	0	0	0	15	0	0	0	0	1	2	4	0	1	1	0	0	1	0	0	0	1	0
denovo277779	Chlorobi	OPB56	Unclassified	Unclassified	Unclassified	4	0	2	2	0	0	0	0	2	1	0	0	0	0	2	1	0	10	0	4	0	0	0	12	1	0	2	5	0	2	2	0	0	1	14	5
denovo49287	Chlorobi	OPB56	Unclassified	Unclassified	Unclassified	4	1	0	8	1	2	3	0	0	3	2	16	0	2	0	5	0	9	0	0	5	0	1	1	2	3	0	0	0	0	2	4	2	1	0	3
denovo124252	Chlorobi	OPB56	Unclassified	Unclassified	Unclassified	0	0	0	0	0	0	11	0	6	2	1	11	0	0	0	0	50	1	0	0	0	0	0	0	3	8	28	10	0	0	0	4	25	1	11	2
denovo93236	Chlorobi	OPB56	Unclassified	Unclassified	Unclassified	0	0	0	0	41	5	0	0	2	2	0	0	0	0	0	0	79	0	0	1	1	0	0	0	17	0	0	58	3	2	0	0	1	1	0	11
denovo175675	Chlorobi	OPB56	Unclassified	Unclassified	Unclassified	17	3	0	5	0	27	6	0	12	8	9	0	0	3	3	3	1	49	0	14	1	2	2	31	11	0	12	21	1	4	17	0	0	0	29	32
denovo8509	Chlorobi	OPB56	Unclassified	Unclassified	Unclassified	0	27	537	2	10	1	5	0	4	101	82	65	0	1	0	150	6	41	0	2	5	0	6	0	13	141	8	5	3	4	187	188	0	1	45	16
denovo156902	Chlorobi	OPB56	Unclassified	Unclassified	Unclassified	62	125	0	25	5	73	86	0	56	91	107	115	0	6	2	49	25	390	0	34	12	2	3	47	251	238	11	130	61	33	52	11	141	2	140	202
denovo181949	Chloroflexi	Chloroflexi	Chloroflexales	Oscillochloridaceae	Oscillochloris	0	0	0	0	0	1	0	0	0	0	0	0	0	0	0	0	0	0	0	8	0	0	0	0	3	0	0	2	32	2	0	0	0	0	0	3
denovo152577	Chloroflexi	Anaerolineae	Caldilineales	Caldilineaceae	Unclassified	1	0	0	0	0	4	4	0	5	1	0	0	0	0	1	0	0	9	0	0	0	0	0	0	5	1	0	9	1	8	0	0	0	0	0	7
denovo103316	Chloroflexi	Chloroflexi	[Roseiflexales]	Unclassified	Unclassified	0	0	4	3	0	0	0	11	1	1	2	5	1	1	0	0	2	0	0	3	7	5	0	1	1	2	4	0	1	1	2	0	3	10	3	0
denovo305869	Chloroflexi	Chloroflexi	[Roseiflexales]	Unclassified	Unclassified	0	4	0	0	2	4	5	0	1	1	3	0	0	0	3	18	1	2	0	1	0	4	7	0	3	0	0	2	10	1	0	0	0	0	2	3
denovo187754	Chloroflexi	SL56	Unclassified	Unclassified	Unclassified	1	0	8	1	2	0	2	3	1	2	5	2	6	3	0	0	1	1	1	0	6	3	0	0	1	14	5	5	0	1	3	3	1	4	4	0
denovo213520	Chloroflexi	Chloroflexi	Chloroflexales	Chloroflexaceae	Chloronema	0	0	1	0	0	0	0	0	0	0	1	0	0	0	0	0	0	1	0	6	0	0	0	0	7	0	0	7	64	4	0	0	1	0	0	1
denovo117663	Chloroflexi	Anaerolineae	SBR1031	A4b	Unclassified	5	0	0	1	0	2	0	0	1	0	0	0	0	0	36	1	0	43	0	0	0	0	0	0	8	0	0	0	0	20	0	0	0	0	0	0
denovo275728	Chloroflexi	Chloroflexi	[Roseiflexales]	Unclassified	Unclassified	0	0	0	0	0	2	0	0	0	1	0	0	0	0	14	0	0	37	0	0	0	0	0	0	17	0	0	5	21	21	0	0	0	0	0	1
denovo281530	Chloroflexi	Anaerolineae	WCHB1-50	Unclassified	Unclassified	5	20	3	0	26	0	1	0	0	0	1	0	0	0	37	1	1	0	0	77	0	0	10	0	0	0	0	1	0	2	1	0	0	0	0	5
denovo227312	Chloroflexi	Anaerolineae	Caldilineales	Caldilineaceae	Caldilinea	3	0	0	0	0	2	0	0	0	1	3	0	0	0	47	0	1	60	0	4	0	1	0	0	28	0	0	12	31	10	0	0	0	0	0	6
denovo188661	Chloroflexi	Anaerolineae	SBR1031	A4b	Unclassified	8	0	0	0	0	6	0	0	2	0	0	0	0	0	75	1	0	89	0	0	0	0	0	0	8	0	0	0	0	50	0	0	0	0	0	0
denovo188765	Chloroflexi	Anaerolineae	SBR1031	A4b	Unclassified	0	0	0	0	0	0	0	0	0	0	0	0	304	17	0	0	0	0	0	0	0	0	0	0	0	0	0	0	0	0	0	0	0	0	0	0
denovo63973	Chloroflexi	Anaerolineae	Caldilineales	Caldilineaceae	Unclassified	7	0	0	89	0	26	3	0	4	0	2	0	0	0	48	1	0	108	0	0	0	0	0	0	42	1	0	11	47	33	0	0	0	0	0	60
denovo271800	Chloroflexi	SL56	Unclassified	Unclassified	Unclassified	14	0	0	16	0	0	8	21	6	4	5	12	35	13	1	0	86	2	0	8	102	1	3	0	3	17	10	5	0	2	15	20	4	46	39	1
denovo106011	Chloroflexi	Chloroflexi	[Roseiflexales]	Unclassified	Unclassified	29	27	1	0	6	39	33	15	69	19	86	3	68	4	45	142	16	6	1	44	3	26	102	33	26	256	9	36	84	10	206	1	47	3	65	40
denovo205743	Chloroflexi	Chloroflexi	[Roseiflexales]	Unclassified	Unclassified	6	21	115	92	1	48	42	237	26	41	43	88	9	85	2	33	67	41	0	41	240	133	3	1	44	31	278	30	37	27	134	14	152	174	180	20
denovo254569	Firmicutes	Bacilli	Bacillales	Paenibacillaceae	Paenibacillus	0	0	51	0	0	0	0	0	0	0	0	0	0	0	0	0	0	0	0	0	0	0	0	0	0	0	0	0	0	0	0	0	0	0	0	0
denovo112785	Firmicutes	Bacilli	Bacillales	Paenibacillaceae	Paenibacillus	0	0	0	0	0	0	0	0	1	0	0	0	0	0	2	0	0	0	0	0	0	0	0	0	21	0	0	33	0	3	0	0	0	0	3	0
denovo3041	Firmicutes	Erysipelotrichi	Erysipelotrichales	Erysipelotrichaceae	RFN20	0	0	0	5	0	0	2	0	1	0	0	1	0	27	0	0	28	0	0	0	0	0	0	0	0	2	2	0	0	1	0	0	3	0	8	0
denovo191619	Firmicutes	Bacilli	Bacillales	Paenibacillaceae	Paenibacillus	0	0	80	0	0	0	3	0	0	0	0	0	0	0	0	0	11	0	0	0	0	0	0	0	0	1	2	0	0	0	0	0	0	0	0	0
denovo117329	Firmicutes	Clostridia	Clostridiales	Ruminococcaceae	Unclassified	0	1	49	0	0	0	0	0	0	0	0	0	0	0	0	0	0	1	0	1	67	0	0	0	0	0	0	1	0	0	3	0	0	0	0	0
denovo3252	Firmicutes	Erysipelotrichi	Erysipelotrichales	Erysipelotrichaceae	Unclassified	3	0	0	69	0	0	23	2	12	4	10	15	12	646	0	0	434	11	1	0	60	15	1	0	18	89	17	15	0	29	0	53	74	4	215	0
denovo213677	Firmicutes	Bacilli	Bacillales	Unclassified	Unclassified	0	37	0	0	0	24	3	0	15	0	0	0	0	0	32	0	0	5	0	0	1	0	0	0	437	0	1	2047	0	32	0	0	0	0	111	9
denovo301929	Fusobacteria	Fusobacteriia	Fusobacteriales	Fusobacteriaceae	Cetobacterium	0	1	1	4	2	2	3	1	4	2	2	2	2	4	0	6	8	4	72	1	2	0	0	1	13	92	160	0	3	4	5	1	3	2	2	4
denovo192285	Gemmatimonadetes	Gemmatimonadetes	Gemmatimonadales	A1-B1	Unclassified	0	0	0	1	65	0	0	0	0	0	0	1	0	0	0	0	0	0	1	0	0	2	0	0	0	0	0	0	1	0	1	3	0	0	0	0
denovo154847	Gemmatimonadetes	Gemmatimonadetes	Gemmatimonadales	Gemmatimonadaceae	Gemmatimonas	0	0	72	0	0	0	0	0	0	0	0	0	0	0	0	0	0	0	0	0	0	0	1	0	0	7	0	0	0	0	2	1	3	0	13	0
denovo32986	Gemmatimonadetes	Gemmatimonadetes	Gemmatimonadales	Gemmatimonadaceae	Gemmatimonas	9	2	9	16	18	4	15	0	6	0	5	1	3	1	4	40	6	5	1	7	2	0	2	0	4	33	5	12	2	9	4	1	3	6	0	3
denovo167397	Gemmatimonadetes	Gemmatimonadetes	Gemmatimonadales	Gemmatimonadaceae	Gemmatimonas	47	47	65	155	256	31	149	1	48	8	37	24	58	20	37	332	28	39	3	101	7	3	5	0	68	282	58	110	19	48	11	20	15	17	14	38
denovo194151	Bacteroidetes	Flavobacteriia	Flavobacteriales	Flavobacteriaceae	Flavobacterium	0	0	0	0	0	0	0	1	1	0	0	0	0	0	0	0	0	0	0	6	1	0	11	0	1	0	0	0	3	0	0	22	0	1	2	2
denovo139633	Bacteroidetes	[Saprospirae]	[Saprospirales]	Saprospiraceae	Aquirestis	2	0	1	14	0	0	0	5	2	1	1	0	0	0	0	3	0	2	0	1	0	8	0	0	0	1	0	0	1	0	0	0	4	0	4	1
denovo23553	Bacteroidetes	[Saprospirae]	[Saprospirales]	Chitinophagaceae	Sediminibacterium	0	0	0	1	2	0	1	1	0	0	0	1	0	3	0	0	0	1	0	0	5	1	0	1	1	2	3	0	6	0	2	10	0	2	1	1
denovo84156	Bacteroidetes	[Saprospirae]	[Saprospirales]	Chitinophagaceae	Sediminibacterium	1	0	0	0	0	0	0	0	1	0	1	1	1	4	0	0	2	1	1	0	7	0	1	2	3	1	2	1	3	0	2	3	1	7	1	0
denovo124004	Bacteroidetes	Flavobacteriia	Flavobacteriales	Cryomorphaceae	Fluviicola	0	3	4	0	0	0	6	0	0	5	1	0	0	0	0	0	0	6	0	1	0	0	4	0	1	0	0	12	0	0	0	0	0	0	7	1
denovo44346	Bacteroidetes	Flavobacteriia	Flavobacteriales	Cryomorphaceae	Unclassified	0	0	0	0	0	0	0	0	0	0	0	0	0	0	0	0	0	0	0	1	0	0	3	0	1	0	0	0	0	0	0	46	0	0	0	0
denovo32763	Bacteroidetes	[Saprospirae]	[Saprospirales]	Chitinophagaceae	Unclassified	0	0	0	0	0	0	2	0	0	4	1	2	0	2	0	1	2	0	0	0	1	0	0	4	0	0	1	0	0	0	1	1	7	10	2	0
denovo49682	Bacteroidetes	Sphingobacteriia	Sphingobacteriales	Unclassified	Unclassified	0	2	0	0	1	0	0	0	0	5	1	1	0	3	1	0	3	0	0	5	0	1	0	0	0	0	0	0	2	0	0	1	18	0	5	2
denovo260875	Bacteroidetes	[Saprospirae]	[Saprospirales]	Unclassified	Unclassified	2	0	0	3	0	3	0	0	0	0	1	0	0	0	12	0	0	6	0	0	0	0	0	0	7	0	0	0	5	10	0	0	0	0	0	2
denovo129669	Bacteroidetes	Flavobacteriia	Flavobacteriales	Flavobacteriaceae	Unclassified	1	0	0	0	0	0	0	1	0	0	1	3	1	0	0	0	2	0	0	5	5	0	2	0	3	14	1	0	1	0	1	3	0	1	6	0
denovo131532	Bacteroidetes	Flavobacteriia	Flavobacteriales	Cryomorphaceae	Unclassified	0	0	0	1	1	0	1	0	1	0	1	0	0	0	0	0	1	1	0	1	9	0	2	0	0	2	0	1	4	1	0	2	22	1	0	0
denovo67916	Bacteroidetes	[Saprospirae]	[Saprospirales]	Chitinophagaceae	Unclassified	0	0	1	0	0	1	0	0	1	0	0	0	0	0	0	34	1	0	0	0	0	0	0	0	0	2	6	0	0	0	5	1	0	0	0	0
denovo276527	Bacteroidetes	[Saprospirae]	[Saprospirales]	Chitinophagaceae	Unclassified	0	1	0	1	2	0	1	1	0	2	0	2	0	1	0	0	0	0	0	0	3	3	0	8	1	1	0	0	6	0	2	7	2	4	2	0
denovo170103	Bacteroidetes	[Saprospirae]	[Saprospirales]	Saprospiraceae	Aquirestis	1	0	0	4	0	0	0	1	1	2	2	1	1	1	0	0	0	2	0	6	1	1	2	0	2	0	2	1	0	2	3	1	4	2	6	3
denovo196137	Bacteroidetes	[Saprospirae]	[Saprospirales]	Chitinophagaceae	Sediminibacterium	1	4	2	0	2	0	1	0	0	2	2	0	0	0	0	1	1	0	0	0	1	2	0	7	0	2	2	0	6	1	0	5	4	1	4	0
denovo122630	Bacteroidetes	Flavobacteriia	Flavobacteriales	Flavobacteriaceae	Unclassified	5	3	0	1	0	0	0	3	0	1	1	1	0	0	0	1	1	1	0	1	0	1	0	0	0	2	4	0	3	0	0	1	0	2	6	2
denovo159998	Bacteroidetes	Flavobacteriia	Flavobacteriales	Cryomorphaceae	Unclassified	0	2	1	0	1	0	0	1	0	3	0	3	0	4	0	0	2	0	0	0	1	0	5	0	0	0	2	0	7	0	2	3	10	4	1	0
denovo79423	Bacteroidetes	[Saprospirae]	[Saprospirales]	Chitinophagaceae	Sediminibacterium	0	0	1	0	0	1	8	0	5	1	1	0	0	0	0	6	0	2	0	0	0	0	5	0	3	0	0	5	9	1	0	0	0	0	1	3
denovo31480	Bacteroidetes	Flavobacteriia	Flavobacteriales	Flavobacteriaceae	Unclassified	0	0	0	3	0	1	0	1	0	3	0	0	0	0	0	2	3	0	1	0	7	2	0	0	0	0	1	1	0	1	1	0	8	0	11	2
denovo40421	Bacteroidetes	Flavobacteriia	Flavobacteriales	Cryomorphaceae	Fluviicola	1	0	0	0	0	0	5	0	0	0	1	0	0	0	1	0	2	0	0	0	13	0	0	0	0	0	4	2	0	0	4	1	0	0	4	0
denovo57263	Bacteroidetes	Flavobacteriia	Flavobacteriales	Flavobacteriaceae	Flavobacterium	0	1	0	0	0	0	0	0	2	3	0	0	0	0	0	0	0	2	0	5	0	0	10	0	2	11	0	0	3	0	1	6	1	1	1	2
denovo202737	Bacteroidetes	Flavobacteriia	Flavobacteriales	Cryomorphaceae	Unclassified	0	1	0	1	2	0	2	0	1	4	0	0	0	0	0	0	1	2	0	4	0	1	5	1	2	4	3	1	3	0	0	5	3	3	2	0
denovo41	Bacteroidetes	[Saprospirae]	[Saprospirales]	Chitinophagaceae	Unclassified	3	0	0	1	0	0	0	0	1	2	1	0	0	2	4	0	0	11	0	0	14	0	0	0	1	0	0	0	3	5	0	0	0	0	2	1
denovo34139	Bacteroidetes	Flavobacteriia	Flavobacteriales	Cryomorphaceae	Fluviicola	0	6	0	0	1	0	4	0	1	1	0	0	0	0	0	0	1	2	0	1	1	0	1	0	0	0	1	3	0	0	14	0	0	1	2	4
denovo50523	Bacteroidetes	[Saprospirae]	[Saprospirales]	Unclassified	Unclassified	0	0	0	2	0	0	0	0	1	0	0	3	0	6	2	0	0	1	3	0	0	19	1	0	0	1	0	0	0	0	5	0	0	0	0	0
denovo192186	Bacteroidetes	Unclassified	Unclassified	Unclassified	Unclassified	1	31	0	0	0	0	0	0	0	0	4	2	0	0	0	0	0	8	0	0	0	0	0	0	0	0	0	1	0	0	4	0	0	0	0	2
denovo272973	Bacteroidetes	[Saprospirae]	[Saprospirales]	Chitinophagaceae	Unclassified	0	0	0	0	0	0	0	0	0	0	0	0	0	0	0	0	49	0	0	0	0	0	0	0	0	0	0	0	0	1	1	1	0	0	1	0
denovo290955	Bacteroidetes	[Saprospirae]	[Saprospirales]	Saprospiraceae	Saprospira	0	0	1	1	35	0	1	0	0	1	0	3	0	1	0	1	0	0	1	0	0	3	0	0	0	2	0	0	0	0	2	1	0	0	0	0
denovo208175	Bacteroidetes	[Saprospirae]	[Saprospirales]	Chitinophagaceae	Sediminibacterium	0	1	0	0	0	0	5	0	1	0	0	2	1	1	0	1	0	1	0	1	1	0	5	3	2	2	0	2	5	1	1	9	0	5	3	0
denovo111631	Bacteroidetes	Flavobacteriia	Flavobacteriales	Flavobacteriaceae	Flavobacterium	0	0	0	1	0	8	3	1	0	3	1	0	1	0	0	1	0	1	0	0	0	0	0	0	3	0	4	2	6	2	0	0	1	0	3	4
denovo80815	Bacteroidetes	Sphingobacteriia	Sphingobacteriales	Unclassified	Unclassified	0	3	15	0	0	0	1	1	0	3	0	0	0	0	0	0	0	1	0	0	0	10	0	1	0	0	8	0	4	0	0	0	1	0	5	1
denovo154366	Bacteroidetes	Sphingobacteriia	Sphingobacteriales	Unclassified	Unclassified	1	0	0	0	0	0	0	0	2	2	0	0	1	2	0	3	4	4	0	1	2	0	1	3	1	4	1	0	1	0	2	6	3	5	1	1
denovo297742	Bacteroidetes	Cytophagia	Cytophagales	Cyclobacteriaceae	Unclassified	0	0	0	0	0	0	0	0	0	0	0	0	0	0	0	0	0	0	54	0	0	0	0	0	0	0	0	0	0	0	0	0	0	0	0	0
denovo56279	Bacteroidetes	Cytophagia	Cytophagales	Unclassified	Unclassified	0	1	0	1	1	0	0	0	0	3	0	0	0	2	0	1	3	0	0	0	2	0	0	1	0	2	7	0	8	0	1	16	2	0	3	0
denovo213824	Bacteroidetes	Flavobacteriia	Flavobacteriales	Unclassified	Unclassified	0	0	0	0	3	4	7	0	2	0	0	0	0	0	0	1	0	2	0	1	0	1	26	0	0	0	0	2	0	0	5	0	0	0	0	0
denovo142001	Bacteroidetes	Bacteroidia	Bacteroidales	Unclassified	Unclassified	0	0	3	0	0	1	0	0	0	1	0	0	0	0	9	5	0	1	4	1	0	0	0	0	1	0	0	3	25	0	0	0	0	0	0	0
denovo63065	Bacteroidetes	Cytophagia	Cytophagales	Unclassified	Unclassified	0	4	0	1	0	2	0	0	2	0	0	0	0	4	0	0	0	0	0	1	0	1	1	0	0	0	1	0	0	0	12	0	0	0	25	0
denovo121339	Bacteroidetes	[Saprospirae]	[Saprospirales]	Chitinophagaceae	Unclassified	1	1	1	0	3	0	1	1	2	1	3	0	2	2	1	0	1	3	0	0	1	1	5	6	0	2	2	0	1	1	0	1	5	4	3	0
denovo143615	Bacteroidetes	[Saprospirae]	[Saprospirales]	Chitinophagaceae	Unclassified	0	0	0	0	0	0	0	0	2	0	5	0	0	0	0	25	0	0	6	0	1	0	0	0	0	2	6	1	0	1	6	0	0	0	0	0
denovo161036	Bacteroidetes	Flavobacteriia	Flavobacteriales	Cryomorphaceae	Unclassified	4	0	0	2	0	0	0	0	1	0	0	2	0	1	0	0	3	5	0	0	3	0	1	0	1	0	0	2	4	0	0	12	0	4	0	2
denovo28539	Bacteroidetes	[Saprospirae]	[Saprospirales]	Chitinophagaceae	Sediminibacterium	1	0	0	2	0	0	1	1	0	3	1	0	0	5	0	0	3	1	0	0	12	0	1	0	0	0	0	0	0	0	1	8	1	6	3	0
denovo108478	Bacteroidetes	[Saprospirae]	[Saprospirales]	Chitinophagaceae	Sediminibacterium	0	0	0	0	1	0	7	0	0	3	0	1	3	0	0	0	0	2	0	0	3	0	0	2	1	1	1	1	0	0	0	4	1	15	3	0
denovo269248	Bacteroidetes	[Saprospirae]	[Saprospirales]	Chitinophagaceae	Sediminibacterium	2	0	0	2	0	0	0	0	0	0	0	0	0	0	0	0	0	0	22	13	0	0	0	0	0	1	0	0	1	3	0	0	0	0	0	11
denovo112986	Bacteroidetes	Cytophagia	Cytophagales	Cytophagaceae	Flectobacillus	0	0	1	6	0	0	2	1	0	0	1	0	0	0	0	0	2	0	1	1	0	15	20	0	1	0	2	0	0	0	0	1	0	1	1	0
denovo6807	Bacteroidetes	[Saprospirae]	[Saprospirales]	Chitinophagaceae	Sediminibacterium	0	0	1	0	0	0	1	2	1	2	2	2	0	2	0	0	1	0	0	0	7	1	0	2	1	3	1	0	7	0	2	7	1	3	1	0
denovo63206	Bacteroidetes	[Saprospirae]	[Saprospirales]	Chitinophagaceae	Sediminibacterium	0	1	1	0	1	0	1	1	0	1	1	2	0	4	0	2	1	0	0	0	4	0	0	3	1	0	2	2	3	0	3	7	2	6	0	0
denovo175845	Bacteroidetes	Cytophagia	Cytophagales	Cytophagaceae	Unclassified	0	2	0	1	0	0	1	1	0	7	0	0	1	0	0	1	11	0	0	0	0	0	0	1	0	0	2	0	6	0	1	1	16	0	3	1
denovo202457	Bacteroidetes	[Saprospirae]	[Saprospirales]	Chitinophagaceae	Unclassified	3	0	0	4	0	0	3	1	0	0	5	0	2	0	1	1	1	4	0	0	1	0	1	5	0	3	1	0	0	0	2	4	0	3	0	2
denovo247435	Bacteroidetes	[Saprospirae]	[Saprospirales]	Saprospiraceae	Aquirestis	1	0	0	7	0	0	0	3	0	4	4	0	4	1	0	6	0	0	0	0	0	2	1	3	0	0	5	0	4	0	1	2	5	0	0	3
denovo111875	Bacteroidetes	Sphingobacteriia	Sphingobacteriales	Unclassified	Unclassified	0	1	0	0	0	4	1	0	1	1	0	0	0	0	0	0	8	5	0	0	0	0	0	1	1	0	3	7	10	0	0	0	1	0	2	10
denovo1777	Bacteroidetes	Cytophagia	Cytophagales	Cyclobacteriaceae	Algoriphagus	4	0	0	3	0	0	0	1	1	3	3	2	2	12	0	2	0	0	0	0	1	0	0	0	0	2	3	0	1	0	4	1	5	3	1	0
denovo162375	Bacteroidetes	[Saprospirae]	[Saprospirales]	Chitinophagaceae	Sediminibacterium	0	0	1	1	0	1	1	0	0	2	0	2	3	5	0	0	2	0	0	0	7	0	0	4	0	1	2	1	1	0	2	5	0	7	1	0
denovo110200	Bacteroidetes	Sphingobacteriia	Sphingobacteriales	Unclassified	Unclassified	16	0	0	2	0	0	1	0	1	0	0	0	0	0	0	0	0	3	0	0	4	0	5	1	3	3	0	0	0	0	7	0	0	3	0	3
denovo307518	Bacteroidetes	Cytophagia	Cytophagales	Cytophagaceae	Unclassified	0	1	0	1	0	0	0	0	0	5	0	1	0	1	0	4	5	0	3	0	0	0	0	2	0	0	3	0	5	0	0	9	12	0	5	0
denovo62461	Bacteroidetes	[Saprospirae]	[Saprospirales]	Chitinophagaceae	Sediminibacterium	1	0	0	0	0	0	5	3	1	1	1	0	0	2	0	0	0	0	0	0	0	0	4	0	2	0	1	3	19	1	3	0	3	3	2	0
denovo275661	Bacteroidetes	Flavobacteriia	Flavobacteriales	Cryomorphaceae	Unclassified	0	3	0	2	0	2	2	0	0	3	6	2	1	3	0	1	1	2	0	1	3	0	3	1	1	2	3	1	1	1	6	0	1	0	3	1
denovo46967	Bacteroidetes	Flavobacteriia	Flavobacteriales	Cryomorphaceae	Unclassified	1	0	0	7	3	1	0	0	1	0	1	0	2	7	0	4	0	5	0	2	1	2	3	0	1	0	1	0	0	2	0	7	0	3	0	2
denovo148823	Bacteroidetes	Flavobacteriia	Flavobacteriales	Flavobacteriaceae	Flavobacterium	13	4	0	0	0	0	1	2	0	0	0	0	0	0	0	0	0	0	0	4	3	0	0	8	2	0	0	3	7	0	0	0	0	0	6	0
denovo207444	Bacteroidetes	Cytophagia	Cytophagales	Cytophagaceae	Unclassified	0	2	0	0	0	0	0	0	1	1	1	0	1	0	0	0	2	0	0	1	7	0	0	2	1	3	4	1	2	0	0	27	0	1	1	0
denovo124489	Bacteroidetes	[Saprospirae]	[Saprospirales]	Unclassified	Unclassified	0	0	0	3	0	0	0	0	2	0	0	1	0	2	5	0	0	1	6	0	0	24	1	0	0	0	0	0	0	0	2	0	0	0	1	0
denovo280884	Bacteroidetes	[Saprospirae]	[Saprospirales]	Chitinophagaceae	Sediminibacterium	0	5	1	0	7	0	0	0	0	1	1	2	0	0	0	0	0	1	0	0	0	1	1	2	4	0	0	2	5	0	0	4	8	5	6	2
denovo50533	Bacteroidetes	[Saprospirae]	[Saprospirales]	Chitinophagaceae	Unclassified	1	0	0	0	0	0	1	1	0	0	2	0	2	6	0	0	1	1	0	0	8	0	1	0	0	0	3	0	2	0	0	7	0	15	2	0
denovo180698	Bacteroidetes	Flavobacteriia	Flavobacteriales	Cryomorphaceae	Fluviicola	0	0	0	0	0	0	0	0	0	0	0	0	0	0	0	0	0	0	0	1	1	0	1	0	0	0	0	0	1	0	0	1	53	0	0	0
denovo38789	Bacteroidetes	[Saprospirae]	[Saprospirales]	Chitinophagaceae	Unclassified	0	0	0	0	0	0	2	0	0	0	1	0	1	5	0	0	1	1	0	0	6	0	3	2	0	0	2	1	1	0	1	3	5	11	5	0
denovo42519	Bacteroidetes	Flavobacteriia	Flavobacteriales	Flavobacteriaceae	Flavobacterium	2	2	0	1	1	0	5	0	0	1	0	0	0	3	0	0	2	0	0	0	3	0	0	1	1	0	3	1	6	0	2	6	0	3	2	0
denovo239432	Bacteroidetes	[Saprospirae]	[Saprospirales]	Chitinophagaceae	Unclassified	5	0	0	1	0	1	1	4	1	0	0	2	0	1	0	0	1	0	0	0	6	2	1	0	6	1	1	0	1	0	0	8	2	2	0	1
denovo189453	Bacteroidetes	[Saprospirae]	[Saprospirales]	Chitinophagaceae	Unclassified	1	1	0	0	0	0	2	1	0	1	0	0	1	4	0	0	1	3	0	0	0	1	1	0	2	3	0	1	3	0	1	13	3	9	2	0
denovo158671	Bacteroidetes	Cytophagia	Cytophagales	Cyclobacteriaceae	Unclassified	0	1	0	0	0	2	1	2	0	4	1	3	3	2	0	3	5	1	0	0	0	1	2	0	0	2	3	1	1	1	6	6	4	2	1	0
denovo36570	Bacteroidetes	[Saprospirae]	[Saprospirales]	Chitinophagaceae	Unclassified	0	8	1	3	0	0	1	0	0	9	0	0	0	1	1	0	0	4	1	0	8	0	1	1	0	1	3	1	7	1	1	1	3	0	1	1
denovo118142	Bacteroidetes	[Saprospirae]	[Saprospirales]	Chitinophagaceae	Sediminibacterium	0	1	1	2	0	0	0	2	0	2	1	0	1	2	0	2	2	1	0	1	6	3	0	6	3	2	3	2	2	0	3	1	0	6	1	0
denovo255963	Bacteroidetes	Flavobacteriia	Flavobacteriales	Flavobacteriaceae	Flavobacterium	1	0	0	0	0	0	1	1	0	0	0	0	0	0	0	0	0	0	0	1	41	0	1	2	0	1	0	1	4	0	0	0	2	0	2	1
denovo202548	Bacteroidetes	Flavobacteriia	Flavobacteriales	Cryomorphaceae	Fluviicola	2	1	3	1	1	1	3	0	2	2	0	0	0	3	0	0	1	0	0	6	2	0	7	2	2	5	5	0	1	0	0	0	2	1	4	2
denovo303996	Bacteroidetes	Flavobacteriia	Flavobacteriales	Unclassified	Unclassified	1	1	0	2	0	0	0	2	2	4	6	2	3	5	0	5	1	0	0	2	2	0	3	1	0	2	0	0	0	0	3	0	2	4	1	2
denovo182306	Bacteroidetes	Sphingobacteriia	Sphingobacteriales	Unclassified	Unclassified	3	0	2	0	0	11	6	0	9	0	0	4	0	0	1	0	0	0	0	0	0	0	1	8	1	0	0	4	6	2	0	0	0	0	0	1
denovo12160	Bacteroidetes	[Saprospirae]	[Saprospirales]	Chitinophagaceae	Unclassified	10	0	0	0	1	0	1	0	0	0	0	0	0	0	29	1	0	1	0	10	0	1	0	0	0	0	0	2	0	0	1	0	0	0	0	2
denovo163742	Bacteroidetes	[Saprospirae]	[Saprospirales]	Chitinophagaceae	Sediminibacterium	0	1	0	0	2	1	4	1	1	0	0	0	1	4	0	0	0	1	0	0	7	0	2	4	0	2	2	2	0	0	1	3	0	10	1	0
denovo51043	Bacteroidetes	[Saprospirae]	[Saprospirales]	Chitinophagaceae	Unclassified	0	1	0	0	2	0	1	3	1	1	1	3	3	0	0	1	2	0	0	0	3	3	2	6	0	1	1	3	2	2	1	6	3	6	1	0
denovo19496	Bacteroidetes	[Saprospirae]	[Saprospirales]	Chitinophagaceae	Sediminibacterium	3	0	0	0	0	0	1	0	0	2	3	1	0	0	3	0	0	10	0	0	0	0	0	0	9	0	0	2	21	3	0	0	0	0	0	2
denovo66080	Bacteroidetes	Cytophagia	Cytophagales	Cyclobacteriaceae	Algoriphagus	0	0	1	0	1	0	0	6	0	2	0	0	2	7	0	0	0	1	0	0	0	0	0	1	0	2	2	1	2	0	9	1	1	10	1	1
denovo178097	Bacteroidetes	Flavobacteriia	Flavobacteriales	Flavobacteriaceae	Flavobacterium	1	3	0	0	0	0	16	9	1	1	0	0	0	0	0	2	0	1	0	0	0	4	0	0	4	0	0	7	3	0	0	0	0	5	1	0
denovo250780	Bacteroidetes	Flavobacteriia	Flavobacteriales	Flavobacteriaceae	Flavobacterium	0	1	0	1	2	4	4	0	8	1	0	6	3	0	0	0	3	0	1	3	4	0	2	0	2	1	0	1	1	0	1	1	0	0	1	6
denovo5876	Bacteroidetes	Flavobacteriia	Flavobacteriales	Flavobacteriaceae	Flavobacterium	6	4	0	4	0	3	6	0	4	0	0	0	0	0	0	0	0	1	0	1	0	0	0	1	6	0	0	9	5	1	0	0	0	0	3	5
denovo44969	Bacteroidetes	[Saprospirae]	[Saprospirales]	Chitinophagaceae	Unclassified	0	0	0	3	30	0	1	0	1	4	0	0	0	0	1	0	2	1	0	0	0	2	2	0	3	3	1	0	0	1	0	4	0	0	0	0
denovo37511	Bacteroidetes	[Saprospirae]	[Saprospirales]	Chitinophagaceae	Sediminibacterium	1	0	0	0	1	1	2	2	1	0	0	3	0	1	1	0	3	0	0	2	8	2	6	1	1	3	0	0	3	0	0	17	0	1	0	0
denovo202987	Bacteroidetes	Cytophagia	Cytophagales	Cyclobacteriaceae	Unclassified	3	0	0	2	0	0	0	5	0	3	1	6	1	1	0	1	0	1	0	0	1	1	1	0	0	3	2	0	0	0	4	9	4	4	2	2
denovo273217	Bacteroidetes	[Saprospirae]	[Saprospirales]	Chitinophagaceae	Sediminibacterium	0	5	1	1	0	0	1	2	0	12	1	0	0	2	0	0	1	0	0	0	0	0	0	0	0	0	1	1	20	0	0	1	3	0	8	1
denovo257321	Bacteroidetes	VC2_1_Bac22	Unclassified	Unclassified	Unclassified	0	0	11	0	0	1	3	0	3	0	2	10	0	0	0	0	3	4	0	0	0	0	0	0	4	17	1	2	0	0	0	0	0	0	0	0
denovo21678	Bacteroidetes	Unclassified	Unclassified	Unclassified	Unclassified	0	5	0	3	4	0	1	0	0	1	2	0	3	1	0	4	3	0	0	0	6	0	1	5	0	0	2	0	1	0	1	8	8	1	1	0
denovo217369	Bacteroidetes	Flavobacteriia	Flavobacteriales	Flavobacteriaceae	Flavobacterium	9	0	0	1	0	0	3	8	3	1	0	0	0	1	0	0	0	0	0	3	1	1	0	3	0	0	3	1	9	1	0	0	0	0	5	0
denovo133624	Bacteroidetes	[Saprospirae]	[Saprospirales]	Chitinophagaceae	Sediminibacterium	0	1	0	1	0	1	3	3	2	1	0	0	0	2	0	1	2	2	0	1	6	0	0	4	6	0	4	1	2	0	2	5	1	5	4	1
denovo100439	Bacteroidetes	[Saprospirae]	[Saprospirales]	Chitinophagaceae	Unclassified	0	0	8	0	0	6	1	0	1	0	3	0	0	0	2	5	0	5	1	8	0	0	0	0	5	0	1	9	1	1	0	0	0	0	0	4
denovo168986	Bacteroidetes	Unclassified	Unclassified	Unclassified	Unclassified	0	0	0	0	0	0	1	0	6	1	5	0	3	0	6	0	0	12	0	7	0	0	3	0	0	4	2	0	1	2	0	3	2	0	2	1
denovo34679	Bacteroidetes	[Saprospirae]	[Saprospirales]	Saprospiraceae	Saprospira	3	0	0	0	0	0	1	0	0	0	0	0	0	1	0	0	0	0	0	0	14	0	0	0	0	2	0	0	0	0	0	0	1	2	0	0
denovo57710	Bacteroidetes	Sphingobacteriia	Sphingobacteriales	Unclassified	Unclassified	0	0	0	0	0	0	17	1	3	0	0	2	0	0	0	0	2	0	1	0	0	0	0	0	8	1	0	4	0	0	0	6	11	1	0	1
denovo258533	Bacteroidetes	[Saprospirae]	[Saprospirales]	Chitinophagaceae	Sediminibacterium	0	0	2	0	0	0	4	1	2	2	1	3	0	4	0	1	2	0	1	0	12	0	2	1	0	0	3	1	1	0	1	2	3	7	2	0
denovo191807	Bacteroidetes	Cytophagia	Cytophagales	Unclassified	Unclassified	0	1	0	10	0	2	0	0	0	1	0	36	0	0	0	0	2	1	0	1	1	0	2	0	0	1	2	0	0	0	0	0	0	2	0	0
denovo164432	Bacteroidetes	Cytophagia	Cytophagales	Cytophagaceae	Unclassified	0	2	0	0	1	0	1	2	1	2	1	1	1	1	0	4	4	2	0	0	2	3	0	2	2	3	3	2	3	1	0	11	4	1	2	0
denovo262277	Bacteroidetes	Flavobacteriia	Flavobacteriales	Flavobacteriaceae	Flavobacterium	1	0	0	3	1	1	0	1	0	0	0	1	0	0	0	1	0	1	6	0	1	0	1	10	2	22	1	0	5	0	0	1	0	0	2	0
denovo99295	Bacteroidetes	Flavobacteriia	Flavobacteriales	Flavobacteriaceae	Flavobacterium	13	6	0	0	0	0	0	0	8	0	0	0	0	0	0	0	0	1	0	1	0	0	0	2	4	1	3	4	1	1	0	0	3	0	8	2
denovo144758	Bacteroidetes	Cytophagia	Cytophagales	Cyclobacteriaceae	Algoriphagus	1	2	0	0	2	0	2	2	0	4	0	1	0	2	0	0	1	1	0	0	0	0	1	0	0	0	1	0	6	0	3	5	5	14	3	2
denovo69188	Bacteroidetes	[Saprospirae]	[Saprospirales]	Chitinophagaceae	Sediminibacterium	0	1	1	0	3	1	0	1	0	2	0	1	2	4	0	0	1	2	0	0	3	1	1	9	0	0	4	0	5	0	1	4	6	2	2	0
denovo69112	Bacteroidetes	[Saprospirae]	[Saprospirales]	Chitinophagaceae	Sediminibacterium	1	0	0	1	3	1	3	0	1	0	0	1	0	5	0	0	1	1	0	0	5	1	1	11	3	0	3	0	4	0	1	4	4	4	1	0
denovo251950	Bacteroidetes	Bacteroidia	Bacteroidales	Unclassified	Unclassified	0	0	0	19	5	0	3	0	3	0	0	7	0	0	0	3	1	1	0	0	0	1	0	0	4	4	2	0	3	1	2	2	1	1	0	0
denovo132662	Bacteroidetes	Flavobacteriia	Flavobacteriales	Flavobacteriaceae	Flavobacterium	8	6	0	2	0	1	7	0	0	0	0	0	0	0	0	0	0	0	0	3	10	0	0	4	1	0	1	6	4	0	0	0	1	0	7	2
denovo270322	Bacteroidetes	Flavobacteriia	Flavobacteriales	Flavobacteriaceae	Flavobacterium	0	1	0	1	9	0	2	0	8	0	0	6	0	1	0	0	0	0	0	0	0	1	0	0	2	10	0	0	0	0	0	1	18	2	1	0
denovo103530	Bacteroidetes	[Saprospirae]	[Saprospirales]	Unclassified	Unclassified	5	0	0	0	0	0	0	0	0	0	0	0	0	0	31	0	0	3	0	0	0	0	0	0	5	0	0	0	0	18	0	0	0	0	0	1
denovo291996	Bacteroidetes	[Saprospirae]	[Saprospirales]	Unclassified	Unclassified	5	0	0	0	0	1	0	0	2	0	0	0	0	0	10	0	0	18	0	2	0	0	0	0	6	0	0	4	3	8	0	0	0	0	0	4
denovo177958	Bacteroidetes	Unclassified	Unclassified	Unclassified	Unclassified	0	1	1	0	0	1	0	0	1	0	0	1	0	0	0	0	0	0	0	1	0	0	1	0	0	0	0	1	1	0	0	0	0	0	0	0
denovo182095	Bacteroidetes	[Saprospirae]	[Saprospirales]	Saprospiraceae	Lewinella	0	0	0	0	0	0	0	0	0	0	0	0	0	0	0	0	64	0	0	0	0	0	0	0	0	0	0	0	0	0	0	0	0	0	0	0
denovo287575	Bacteroidetes	Unclassified	Unclassified	Unclassified	Unclassified	0	0	0	0	0	2	1	0	0	0	0	0	0	0	22	0	0	8	0	0	1	0	0	0	6	0	0	2	0	18	0	0	0	0	1	3
denovo36336	Bacteroidetes	Flavobacteriia	Flavobacteriales	Cryomorphaceae	Unclassified	0	0	1	0	2	0	3	3	2	2	0	2	3	0	0	2	1	3	1	1	1	0	12	1	6	1	0	3	0	0	1	4	1	6	2	0
denovo90432	Bacteroidetes	[Saprospirae]	[Saprospirales]	Chitinophagaceae	Unclassified	0	0	0	0	0	0	11	4	0	3	0	0	1	0	0	0	3	0	0	0	0	0	0	0	0	0	0	2	0	4	4	8	0	25	0	0
denovo270514	Bacteroidetes	Flavobacteriia	Flavobacteriales	Cryomorphaceae	Unclassified	0	2	0	1	0	1	0	0	1	8	5	2	1	3	0	2	0	1	0	3	1	0	0	1	0	2	2	2	0	1	4	1	5	2	1	1
denovo64557	Bacteroidetes	[Saprospirae]	[Saprospirales]	Saprospiraceae	Aquirestis	2	0	3	8	0	0	0	2	1	1	4	0	2	1	1	3	4	1	0	2	0	1	1	1	1	2	5	0	1	1	2	3	2	1	1	6
denovo278563	Bacteroidetes	Flavobacteriia	Flavobacteriales	Flavobacteriaceae	Flavobacterium	0	1	0	0	0	0	1	0	1	0	0	2	0	0	0	0	0	2	0	5	0	3	6	0	4	19	3	0	2	0	0	13	0	2	1	1
denovo275839	Bacteroidetes	[Saprospirae]	[Saprospirales]	Chitinophagaceae	Sediminibacterium	1	3	0	0	2	1	0	1	0	2	0	2	1	4	0	0	1	0	1	0	5	0	0	1	0	1	4	0	2	0	2	7	3	12	6	0
denovo163073	Bacteroidetes	[Saprospirae]	[Saprospirales]	Chitinophagaceae	Unclassified	0	1	0	3	0	0	0	1	1	3	2	0	2	8	0	1	4	0	0	0	5	0	0	1	1	5	1	0	5	0	0	0	7	5	8	0
denovo27126	Bacteroidetes	Flavobacteriia	Flavobacteriales	Flavobacteriaceae	Flavobacterium	1	0	0	0	1	1	1	0	1	0	1	0	0	0	0	0	0	0	0	1	15	8	1	6	3	0	1	0	9	2	0	1	1	1	2	0
denovo30998	Bacteroidetes	[Saprospirae]	[Saprospirales]	Chitinophagaceae	Sediminibacterium	1	2	1	1	1	0	1	1	0	0	0	2	1	3	0	0	2	0	1	0	6	1	1	7	2	1	5	2	5	0	1	5	1	6	2	0
denovo267022	Bacteroidetes	Unclassified	Unclassified	Unclassified	Unclassified	0	5	0	2	0	0	0	0	0	4	3	1	0	6	0	2	6	1	0	1	0	0	3	1	1	0	6	0	3	0	2	10	6	2	1	0
denovo163998	Bacteroidetes	Sphingobacteriia	Sphingobacteriales	Unclassified	Unclassified	1	0	1	0	0	1	0	0	5	5	3	0	3	0	14	0	0	7	0	1	0	0	0	0	2	4	5	1	0	4	0	1	6	0	2	0
denovo252590	Bacteroidetes	[Saprospirae]	[Saprospirales]	Chitinophagaceae	Unclassified	1	1	0	1	0	0	0	0	1	6	7	0	0	0	0	25	0	0	6	0	0	0	0	0	0	0	8	3	0	1	4	2	1	0	0	0
denovo254281	Bacteroidetes	Flavobacteriia	Flavobacteriales	Cryomorphaceae	Fluviicola	0	1	0	1	0	0	1	0	0	3	1	1	0	2	0	0	0	0	0	3	6	0	3	0	0	3	1	0	25	0	3	0	4	1	3	1
denovo297033	Bacteroidetes	Sphingobacteriia	Sphingobacteriales	Unclassified	Unclassified	0	1	0	0	0	0	2	0	0	7	0	0	3	6	0	0	3	0	0	0	3	0	0	1	1	0	5	0	6	0	1	11	12	0	5	0
denovo9060	Bacteroidetes	Bacteroidia	Bacteroidales	SB-1	Unclassified	1	4	1	3	3	0	6	0	2	0	1	4	0	0	0	0	2	1	0	1	0	3	0	0	4	5	3	1	1	2	3	14	1	0	1	0
denovo261298	Bacteroidetes	Flavobacteriia	Flavobacteriales	Cryomorphaceae	Fluviicola	0	4	0	0	0	0	1	0	0	9	2	3	0	0	0	1	1	2	0	3	0	0	5	0	1	4	7	3	9	0	0	0	2	0	0	10
denovo68340	Bacteroidetes	[Saprospirae]	[Saprospirales]	Chitinophagaceae	Unclassified	0	0	2	25	1	0	1	0	1	2	1	3	0	1	0	0	1	1	0	0	0	1	0	0	4	1	9	0	1	1	1	10	1	0	0	0
denovo20194	Bacteroidetes	[Saprospirae]	[Saprospirales]	Chitinophagaceae	Unclassified	0	0	12	1	0	0	0	0	0	0	1	2	1	6	0	21	1	1	0	1	0	1	0	0	0	3	1	0	0	0	1	0	0	9	5	1
denovo233195	Bacteroidetes	Sphingobacteriia	Sphingobacteriales	Unclassified	Unclassified	0	0	0	3	31	0	0	0	0	3	1	3	8	0	0	0	0	1	0	0	0	1	0	0	0	0	0	0	0	0	7	0	0	4	1	5
denovo301353	Bacteroidetes	[Saprospirae]	[Saprospirales]	Chitinophagaceae	Sediminibacterium	0	0	0	0	28	0	0	0	1	0	0	0	0	0	0	0	0	1	0	31	0	0	0	0	3	0	0	1	2	0	0	0	1	0	0	0
denovo134927	Bacteroidetes	Bacteroidia	Bacteroidales	Unclassified	Unclassified	0	0	0	13	0	0	3	0	1	0	0	39	1	0	0	1	3	0	0	0	0	0	0	0	0	4	0	0	0	2	0	0	0	2	0	0
denovo77263	Bacteroidetes	Flavobacteriia	Flavobacteriales	Flavobacteriaceae	Flavobacterium	0	0	0	0	0	2	0	0	0	0	0	0	0	0	3	0	0	0	0	4	0	0	0	0	0	0	0	0	0	51	0	0	0	0	0	9
denovo266300	Bacteroidetes	Flavobacteriia	Flavobacteriales	Cryomorphaceae	Unclassified	1	0	2	3	1	0	6	1	0	4	3	3	1	0	0	1	3	1	0	1	2	0	5	2	2	2	3	3	1	0	1	0	0	9	5	0
denovo304924	Bacteroidetes	[Saprospirae]	[Saprospirales]	Chitinophagaceae	Sediminibacterium	1	1	0	2	0	0	8	0	0	0	0	4	0	6	0	1	2	0	0	0	13	0	1	4	0	2	1	1	3	0	1	7	1	3	3	1
denovo203696	Bacteroidetes	[Saprospirae]	[Saprospirales]	Chitinophagaceae	Unclassified	0	3	0	0	0	1	1	0	1	5	8	0	0	17	0	2	2	1	0	0	8	0	0	1	0	1	0	1	0	0	4	0	3	4	3	0
denovo41205	Bacteroidetes	[Saprospirae]	[Saprospirales]	Chitinophagaceae	Sediminibacterium	0	1	0	3	2	0	2	1	0	1	2	0	1	1	0	1	3	1	0	0	4	0	1	6	2	0	4	1	5	0	1	9	1	6	4	0
denovo303410	Bacteroidetes	[Saprospirae]	[Saprospirales]	Saprospiraceae	Aquirestis	14	0	0	1	0	0	0	0	0	0	0	0	0	0	4	1	0	8	0	4	0	0	0	0	0	0	0	0	0	1	1	0	0	0	0	35
denovo287383	Bacteroidetes	Flavobacteriia	Flavobacteriales	Flavobacteriaceae	Flavobacterium	1	2	0	0	0	0	4	2	1	0	0	0	0	0	0	0	2	0	0	0	7	0	14	1	3	1	1	0	11	2	0	15	0	0	1	1
denovo119739	Bacteroidetes	[Saprospirae]	[Saprospirales]	Chitinophagaceae	Sediminibacterium	1	4	0	1	3	0	0	1	0	2	0	2	0	2	0	0	2	0	0	1	6	0	1	0	0	1	2	2	10	0	2	9	2	6	2	0
denovo765	Bacteroidetes	Flavobacteriia	Flavobacteriales	Cryomorphaceae	Fluviicola	0	0	0	0	2	1	0	0	0	6	1	2	0	0	0	4	0	15	0	0	1	1	0	1	5	6	4	1	3	5	0	1	0	1	6	4
denovo209041	Bacteroidetes	Flavobacteriia	Flavobacteriales	Cryomorphaceae	Unclassified	1	0	0	2	58	0	0	0	0	0	1	0	1	0	0	1	0	0	0	0	0	2	0	0	0	1	1	0	0	1	0	0	0	0	1	0
denovo278414	Bacteroidetes	[Saprospirae]	[Saprospirales]	Chitinophagaceae	Unclassified	0	5	1	0	1	0	0	3	0	1	1	0	1	6	1	0	5	1	0	0	4	0	0	6	0	4	1	0	1	0	2	5	14	1	3	0
denovo193865	Bacteroidetes	[Saprospirae]	[Saprospirales]	Chitinophagaceae	Unclassified	2	0	1	2	2	0	2	2	0	2	4	0	2	0	0	0	8	0	0	1	5	0	2	10	2	3	4	4	0	1	2	4	0	0	2	0
denovo247418	Bacteroidetes	[Saprospirae]	[Saprospirales]	Chitinophagaceae	Sediminibacterium	0	1	0	6	1	0	7	6	3	0	0	0	0	0	0	1	1	0	0	1	3	1	2	2	0	0	0	3	8	0	0	18	1	1	2	0
denovo62820	Bacteroidetes	[Saprospirae]	[Saprospirales]	Chitinophagaceae	Sediminibacterium	3	0	0	1	5	0	3	3	1	1	1	2	0	3	2	1	1	3	0	0	4	1	4	4	4	0	3	1	0	4	3	3	1	4	1	2
denovo195904	Bacteroidetes	[Saprospirae]	[Saprospirales]	Chitinophagaceae	Unclassified	2	2	1	0	2	0	0	1	1	0	1	1	6	4	1	0	1	1	0	5	4	0	5	2	1	0	3	1	7	1	2	2	2	10	2	0
denovo195728	Bacteroidetes	[Saprospirae]	[Saprospirales]	Chitinophagaceae	Unclassified	0	0	0	16	3	0	0	0	2	3	0	8	0	2	0	0	0	0	0	1	0	2	0	2	5	4	2	3	0	0	0	17	1	0	0	0
denovo224629	Bacteroidetes	[Saprospirae]	[Saprospirales]	Chitinophagaceae	Sediminibacterium	14	0	0	0	1	0	0	0	1	0	0	0	0	1	15	0	0	4	0	3	0	0	0	1	3	0	0	5	0	7	0	0	0	0	0	16
denovo180472	Bacteroidetes	[Saprospirae]	[Saprospirales]	Chitinophagaceae	Sediminibacterium	6	0	0	0	0	2	0	0	1	0	0	1	0	0	36	0	0	5	0	0	4	0	0	0	4	0	0	1	1	9	0	0	0	0	1	0
denovo135672	Bacteroidetes	Flavobacteriia	Flavobacteriales	Flavobacteriaceae	Flavobacterium	0	2	0	0	0	0	1	0	2	0	0	0	1	0	0	0	0	2	0	5	1	3	7	0	7	21	2	0	4	2	0	9	2	1	0	0
denovo158877	Bacteroidetes	[Saprospirae]	[Saprospirales]	Chitinophagaceae	Sediminibacterium	0	0	1	2	2	0	1	1	0	1	0	3	0	5	0	0	0	0	0	0	6	0	1	10	1	3	1	1	3	1	3	8	4	6	3	0
denovo240040	Bacteroidetes	[Saprospirae]	[Saprospirales]	Chitinophagaceae	Sediminibacterium	0	2	1	1	1	0	3	3	2	0	1	2	2	6	0	0	1	0	0	0	6	0	1	4	1	3	3	2	2	0	1	6	2	7	3	0
denovo230455	Bacteroidetes	[Saprospirae]	[Saprospirales]	Chitinophagaceae	Sediminibacterium	0	1	0	1	0	0	0	2	0	4	0	0	1	7	1	0	0	3	0	0	9	1	0	15	2	1	2	0	3	0	1	6	0	5	1	0
denovo289761	Bacteroidetes	Cytophagia	Cytophagales	Cytophagaceae	Unclassified	0	2	0	1	0	0	0	0	0	4	0	1	0	0	0	0	9	0	0	0	4	0	3	2	1	4	2	0	6	0	1	12	13	1	6	0
denovo217006	Bacteroidetes	[Saprospirae]	[Saprospirales]	Chitinophagaceae	Unclassified	0	2	3	3	5	0	2	0	0	4	0	2	0	4	0	0	2	0	0	0	4	0	0	7	0	1	1	1	1	0	1	1	13	10	0	0
denovo6224	Bacteroidetes	[Saprospirae]	[Saprospirales]	Chitinophagaceae	Unclassified	1	4	1	3	0	0	0	4	0	2	2	0	6	2	0	4	8	0	0	0	3	0	0	3	0	3	1	0	0	1	0	0	14	1	9	0
denovo192893	Bacteroidetes	Flavobacteriia	Flavobacteriales	Cryomorphaceae	Fluviicola	0	0	0	4	0	0	2	0	0	0	0	2	1	0	0	0	0	0	0	0	6	0	2	15	0	0	0	1	10	1	1	6	3	5	1	1
denovo245529	Bacteroidetes	Unclassified	Unclassified	Unclassified	Unclassified	3	0	2	0	0	0	2	3	0	1	0	0	2	2	0	0	0	2	0	0	4	1	0	0	1	0	4	3	0	1	2	6	2	3	1	0
denovo291900	Bacteroidetes	Cytophagia	Cytophagales	Cyclobacteriaceae	Unclassified	0	2	3	1	0	0	2	6	1	1	1	2	4	6	1	3	1	3	0	0	0	5	1	0	1	2	1	0	3	0	3	6	2	8	0	1
denovo99152	Bacteroidetes	Flavobacteriia	Flavobacteriales	Cryomorphaceae	Unclassified	3	0	0	1	5	0	0	0	2	15	0	0	0	0	0	3	4	0	0	0	12	0	0	11	0	3	5	0	1	0	1	0	3	0	1	0
denovo177280	Bacteroidetes	Sphingobacteriia	Sphingobacteriales	Unclassified	Unclassified	0	3	0	0	0	0	0	0	0	5	3	0	4	3	0	0	2	1	0	3	0	1	1	2	0	1	2	0	5	1	2	0	13	9	7	1
denovo10121	Bacteroidetes	[Saprospirae]	[Saprospirales]	Saprospiraceae	Aquirestis	0	0	0	29	0	0	0	4	1	0	1	0	7	0	3	8	0	2	0	2	0	1	0	1	0	0	1	1	1	1	2	1	4	0	0	4
denovo179864	Bacteroidetes	Sphingobacteriia	Sphingobacteriales	Unclassified	Unclassified	0	6	0	2	1	0	6	0	1	0	0	0	1	1	0	0	3	0	0	0	0	1	8	0	5	2	0	19	4	0	2	4	0	1	4	3
denovo1209	Bacteroidetes	Flavobacteriia	Flavobacteriales	Cryomorphaceae	Unclassified	0	0	0	13	5	0	0	0	1	1	1	0	1	11	0	5	0	5	1	1	0	0	2	0	1	3	3	0	0	0	0	6	0	8	0	4
denovo160355	Bacteroidetes	[Saprospirae]	[Saprospirales]	Chitinophagaceae	Unclassified	0	0	0	1	5	0	3	2	2	0	1	0	0	6	0	3	0	0	0	0	7	0	0	0	1	7	1	1	4	0	20	2	1	6	1	1
denovo42635	Bacteroidetes	[Saprospirae]	[Saprospirales]	Saprospiraceae	Unclassified	0	0	0	13	3	0	1	0	1	1	2	0	0	0	2	1	0	0	1	0	0	0	30	0	1	2	0	0	0	1	0	0	0	0	0	16
denovo92442	Bacteroidetes	Flavobacteriia	Flavobacteriales	Flavobacteriaceae	Flavobacterium	0	0	11	0	0	6	0	0	6	0	0	0	0	0	1	0	0	1	0	0	1	0	0	0	0	0	0	4	42	3	0	0	0	0	0	0
denovo214679	Bacteroidetes	[Saprospirae]	[Saprospirales]	Chitinophagaceae	Unclassified	0	0	0	0	0	0	0	0	0	0	0	0	0	0	0	0	0	1	0	0	16	0	0	28	0	0	0	0	0	0	0	0	22	0	8	0
denovo239585	Bacteroidetes	[Saprospirae]	[Saprospirales]	Saprospiraceae	Aquirestis	1	0	5	2	1	0	1	10	0	4	3	0	0	5	1	4	0	3	0	0	1	0	0	0	1	1	2	1	0	1	15	1	1	7	2	2
denovo110497	Bacteroidetes	[Saprospirae]	[Saprospirales]	Chitinophagaceae	Unclassified	0	3	0	0	0	3	5	0	2	0	1	0	0	0	1	0	0	2	0	0	0	0	0	1	2	0	1	10	7	4	0	0	13	0	14	6
denovo233096	Bacteroidetes	Flavobacteriia	Flavobacteriales	Cryomorphaceae	Fluviicola	0	1	2	0	3	1	3	0	0	2	0	0	0	0	0	2	1	0	0	0	28	0	8	0	0	2	2	0	0	0	5	0	1	0	1	0
denovo217862	Bacteroidetes	Flavobacteriia	Flavobacteriales	Cryomorphaceae	Fluviicola	0	2	0	2	1	0	0	0	0	0	0	0	0	0	0	0	3	2	0	11	3	4	0	0	8	5	1	6	17	2	0	1	0	0	7	1
denovo234233	Bacteroidetes	[Saprospirae]	[Saprospirales]	Saprospiraceae	Unclassified	0	0	0	0	0	0	0	0	0	0	0	3	0	0	0	1	65	0	0	1	0	0	0	1	0	0	6	0	0	0	0	0	0	0	0	0
denovo180296	Bacteroidetes	[Saprospirae]	[Saprospirales]	Unclassified	Unclassified	1	0	0	10	0	0	1	2	1	2	4	1	0	2	6	4	0	4	0	0	22	0	0	0	2	0	0	1	1	7	0	0	1	0	2	1
denovo32788	Bacteroidetes	Flavobacteriia	Flavobacteriales	Cryomorphaceae	Fluviicola	0	3	0	0	7	0	7	0	0	1	1	0	0	1	0	1	0	0	0	2	1	0	5	0	0	0	0	3	0	0	20	0	0	0	2	3
denovo36845	Bacteroidetes	Bacteroidia	Bacteroidales	Unclassified	Unclassified	0	18	0	0	0	0	0	0	0	1	2	0	0	0	0	0	1	1	0	1	6	0	2	0	2	0	1	1	1	0	10	7	0	0	13	0
denovo289579	Bacteroidetes	Flavobacteriia	Flavobacteriales	Cryomorphaceae	Fluviicola	1	0	0	0	0	0	0	0	1	1	1	0	1	0	1	1	1	0	0	5	12	0	11	2	1	11	1	1	11	0	0	8	0	3	2	0
denovo187412	Bacteroidetes	Flavobacteriia	Flavobacteriales	Cryomorphaceae	Fluviicola	0	2	0	0	0	0	1	0	1	0	1	3	0	0	0	0	2	2	0	6	9	0	8	0	2	12	1	0	8	0	0	14	1	0	5	0
denovo192391	Bacteroidetes	[Saprospirae]	[Saprospirales]	Chitinophagaceae	Sediminibacterium	2	2	0	0	1	1	1	1	2	2	2	1	1	3	0	0	1	0	0	0	3	1	1	23	2	0	2	4	3	2	0	5	1	3	3	0
denovo165840	Bacteroidetes	[Saprospirae]	[Saprospirales]	Saprospiraceae	Aquirestis	8	0	1	10	0	0	2	1	1	2	3	1	2	3	3	1	0	3	0	0	0	2	1	3	2	1	3	0	1	2	3	0	5	4	4	6
denovo255361	Bacteroidetes	Cytophagia	Cytophagales	Unclassified	Unclassified	0	0	0	0	0	1	1	0	2	0	0	0	4	0	0	1	0	13	0	1	0	0	10	0	3	0	16	2	0	18	0	0	0	0	1	4
denovo272325	Bacteroidetes	Flavobacteriia	Flavobacteriales	Flavobacteriaceae	Flavobacterium	8	0	0	0	0	0	0	0	1	0	1	1	0	0	0	0	3	0	0	1	29	2	7	2	4	6	2	0	4	1	0	7	0	0	0	0
denovo3866	Bacteroidetes	[Saprospirae]	[Saprospirales]	Chitinophagaceae	Sediminibacterium	0	3	0	1	0	0	2	1	1	14	3	1	0	6	0	0	2	1	0	0	0	3	1	2	0	0	3	1	19	3	0	2	3	3	4	0
denovo4845	Bacteroidetes	[Saprospirae]	[Saprospirales]	Chitinophagaceae	Sediminibacterium	1	9	1	0	2	0	1	0	0	3	1	0	0	2	0	0	8	1	0	0	1	1	1	0	1	0	1	1	11	1	0	6	10	3	12	0
denovo64940	Bacteroidetes	[Saprospirae]	[Saprospirales]	Chitinophagaceae	Sediminibacterium	1	0	1	1	0	0	1	1	0	1	0	0	0	7	0	2	3	0	0	0	7	1	0	9	1	2	3	1	11	0	0	6	5	1	9	0
denovo152194	Bacteroidetes	Cytophagia	Cytophagales	Unclassified	Unclassified	1	0	0	0	2	0	1	4	1	1	1	2	2	2	1	2	2	0	27	1	3	4	6	2	0	3	0	1	0	0	4	1	0	2	2	1
denovo233243	Bacteroidetes	[Saprospirae]	[Saprospirales]	Chitinophagaceae	Sediminibacterium	1	0	2	1	0	0	4	0	1	1	1	4	0	1	0	1	4	0	0	0	11	1	1	2	0	1	4	3	3	0	6	5	0	10	2	1
denovo54962	Bacteroidetes	[Saprospirae]	[Saprospirales]	Chitinophagaceae	Unclassified	0	2	1	0	2	0	2	6	2	1	2	1	4	2	0	0	3	1	1	0	3	4	1	9	1	4	1	2	5	0	2	10	2	6	0	0
denovo295325	Bacteroidetes	[Saprospirae]	[Saprospirales]	Chitinophagaceae	Sediminibacterium	0	1	1	1	1	0	3	2	0	1	0	0	0	7	0	0	1	0	0	0	5	0	1	6	1	0	5	2	11	0	6	8	0	16	1	1
denovo97192	Bacteroidetes	[Saprospirae]	[Saprospirales]	Chitinophagaceae	Sediminibacterium	8	2	0	1	0	0	2	0	5	0	0	0	2	1	0	1	1	1	1	1	7	0	0	9	2	0	2	1	2	0	1	0	1	0	9	1
denovo69468	Bacteroidetes	Flavobacteriia	Flavobacteriales	Flavobacteriaceae	Flavobacterium	6	2	0	0	0	1	0	4	6	0	0	0	0	1	0	0	2	0	0	13	7	1	0	7	4	2	3	1	5	1	0	3	0	0	9	0
denovo165701	Bacteroidetes	[Saprospirae]	[Saprospirales]	Chitinophagaceae	Unclassified	2	0	66	0	1	1	1	0	0	0	1	0	0	0	0	1	0	3	0	0	0	1	0	0	0	0	0	2	1	0	0	0	0	0	0	1
denovo36532	Bacteroidetes	Flavobacteriia	Flavobacteriales	Flavobacteriaceae	Flavobacterium	6	0	0	0	1	0	0	0	1	0	0	1	0	3	0	0	0	0	0	0	23	0	4	18	1	0	0	1	1	0	0	1	1	4	4	0
denovo150272	Bacteroidetes	Flavobacteriia	Flavobacteriales	Cryomorphaceae	Unclassified	2	3	1	1	3	4	0	0	0	2	2	1	0	0	0	0	2	0	0	3	0	3	0	0	0	1	0	0	0	0	16	0	0	0	6	0
denovo71401	Bacteroidetes	[Saprospirae]	[Saprospirales]	Chitinophagaceae	Sediminibacterium	0	0	2	1	0	2	1	0	2	0	3	0	0	0	0	1	0	1	0	0	23	0	0	10	0	1	13	0	1	4	0	0	1	0	2	13
denovo229830	Bacteroidetes	Flavobacteriia	Flavobacteriales	Cryomorphaceae	Fluviicola	0	4	0	0	4	1	0	0	2	5	0	0	8	0	1	0	0	2	0	0	0	5	0	0	1	0	0	0	1	0	0	0	41	0	7	0
denovo238612	Bacteroidetes	Flavobacteriia	Flavobacteriales	Cryomorphaceae	Unclassified	2	2	4	2	3	0	1	1	0	3	4	0	0	0	0	0	3	3	0	3	2	0	7	0	0	6	5	1	3	1	2	3	6	4	4	5
denovo63487	Bacteroidetes	[Saprospirae]	[Saprospirales]	Chitinophagaceae	Sediminibacterium	1	0	2	1	6	0	4	2	2	2	0	2	3	3	0	0	0	3	0	0	9	0	0	3	0	3	6	5	2	0	4	9	1	3	2	0
denovo52119	Bacteroidetes	Flavobacteriia	Flavobacteriales	Cryomorphaceae	Fluviicola	0	1	1	0	0	1	1	0	2	8	1	0	0	0	0	2	0	19	0	0	0	0	0	2	4	5	5	4	7	13	0	0	0	1	4	2
denovo124758	Bacteroidetes	Cytophagia	Cytophagales	Cyclobacteriaceae	Unclassified	1	3	0	2	2	1	1	6	0	3	3	5	2	2	0	2	2	3	0	0	2	2	2	2	0	6	2	0	2	0	2	4	3	11	4	0
denovo129731	Bacteroidetes	[Saprospirae]	[Saprospirales]	Chitinophagaceae	Unclassified	4	2	1	2	6	0	3	4	0	1	2	2	3	8	1	1	0	0	0	1	2	1	0	16	1	4	4	1	0	0	5	3	1	1	0	0
denovo91279	Bacteroidetes	Flavobacteriia	Flavobacteriales	Flavobacteriaceae	Flavobacterium	0	2	0	0	6	4	1	1	1	1	0	1	0	0	0	2	0	0	0	1	0	1	0	1	3	29	3	0	5	0	0	0	0	3	5	8
denovo23349	Bacteroidetes	[Saprospirae]	[Saprospirales]	Saprospiraceae	Saprospira	1	0	0	0	0	4	1	0	5	1	1	0	1	0	0	0	2	10	6	1	0	5	0	4	10	0	0	10	7	6	1	0	0	0	0	7
denovo73072	Bacteroidetes	Sphingobacteriia	Sphingobacteriales	Unclassified	Unclassified	0	1	0	0	1	0	3	1	1	3	0	0	5	3	0	0	2	5	0	0	4	0	0	0	3	1	4	0	2	1	2	8	1	22	4	0
denovo205301	Bacteroidetes	Cytophagia	Cytophagales	Cytophagaceae	Unclassified	0	0	0	0	0	0	0	0	0	0	0	0	0	0	0	0	84	0	0	0	0	0	0	0	0	0	0	0	0	0	0	0	0	0	0	0
denovo89575	Bacteroidetes	[Saprospirae]	[Saprospirales]	Saprospiraceae	Aquirestis	3	1	1	4	0	0	1	4	0	1	0	1	6	3	0	2	0	3	0	1	2	4	4	5	0	1	6	3	3	3	3	5	7	4	1	1
denovo282582	Bacteroidetes	Flavobacteriia	Flavobacteriales	Flavobacteriaceae	Flavobacterium	0	0	0	1	60	0	0	5	2	4	0	0	0	0	0	0	1	1	0	0	0	0	0	2	2	0	1	0	1	1	1	0	0	1	1	0
denovo55811	Bacteroidetes	[Saprospirae]	[Saprospirales]	Chitinophagaceae	Unclassified	0	6	1	1	2	1	0	2	0	1	1	0	0	2	0	1	47	0	1	0	0	0	1	0	1	0	0	5	1	1	3	1	0	0	0	0
denovo175480	Bacteroidetes	[Saprospirae]	[Saprospirales]	Chitinophagaceae	Unclassified	0	0	20	0	0	0	2	0	1	0	0	9	0	0	0	0	0	0	0	1	0	0	0	0	2	25	0	0	0	0	1	0	24	0	0	0
denovo137017	Bacteroidetes	[Saprospirae]	[Saprospirales]	Saprospiraceae	Unclassified	0	0	0	0	0	5	22	0	13	0	0	0	0	0	0	0	0	5	0	0	0	0	0	0	13	0	0	12	0	4	0	0	0	0	1	10
denovo114977	Bacteroidetes	Sphingobacteriia	Sphingobacteriales	Unclassified	Unclassified	0	0	5	0	0	1	13	0	0	0	1	0	0	0	0	0	0	13	0	0	0	0	1	0	1	3	0	21	0	0	0	0	0	0	3	24
denovo30747	Bacteroidetes	[Saprospirae]	[Saprospirales]	Chitinophagaceae	Unclassified	1	4	0	6	0	0	5	0	4	3	0	0	0	0	3	0	2	4	0	0	0	0	0	3	1	2	0	2	0	0	0	0	26	0	19	1
denovo92468	Bacteroidetes	[Saprospirae]	[Saprospirales]	Chitinophagaceae	Sediminibacterium	0	0	0	0	0	0	5	0	0	0	1	1	0	0	0	0	11	6	0	0	0	0	0	0	6	0	27	3	7	0	0	8	10	0	1	0
denovo228635	Bacteroidetes	[Saprospirae]	[Saprospirales]	Chitinophagaceae	Sediminibacterium	2	2	3	1	4	0	1	2	0	1	1	1	3	5	0	0	0	2	0	0	7	1	2	14	2	2	1	2	3	1	4	2	3	2	4	3
denovo57062	Bacteroidetes	Cytophagia	Cytophagales	Cyclobacteriaceae	Algoriphagus	1	5	1	2	0	0	2	3	2	1	2	3	0	8	0	1	2	1	0	0	0	0	5	0	1	5	2	2	5	1	9	5	4	8	6	0
denovo245355	Bacteroidetes	Flavobacteriia	Flavobacteriales	Flavobacteriaceae	Flavobacterium	0	1	0	6	0	11	0	1	14	1	0	0	0	0	6	0	0	2	0	0	1	8	0	1	0	7	1	1	3	18	0	0	0	1	1	1
denovo8291	Bacteroidetes	[Saprospirae]	[Saprospirales]	Chitinophagaceae	Unclassified	3	2	0	0	0	0	1	2	0	1	0	5	3	6	0	2	1	1	0	1	3	3	3	11	0	2	0	0	1	0	2	12	5	8	1	3
denovo152911	Bacteroidetes	[Saprospirae]	[Saprospirales]	Chitinophagaceae	Unclassified	0	3	1	4	0	0	0	0	1	0	0	0	0	0	10	5	0	5	18	3	0	1	2	0	0	4	1	3	3	1	0	0	1	0	18	4
denovo268557	Bacteroidetes	Flavobacteriia	Flavobacteriales	Cryomorphaceae	Fluviicola	0	0	0	0	0	0	4	0	0	3	0	0	0	1	0	20	1	0	0	7	0	0	0	0	1	0	21	6	0	0	0	0	0	0	7	16
denovo238805	Bacteroidetes	Flavobacteriia	Flavobacteriales	Cryomorphaceae	Fluviicola	0	0	0	0	0	0	0	0	0	1	2	0	0	7	0	0	6	4	0	4	3	0	0	0	0	0	1	3	0	0	7	0	0	0	50	0
denovo115280	Bacteroidetes	Flavobacteriia	Flavobacteriales	Cryomorphaceae	Unclassified	5	1	1	4	3	3	0	0	0	1	0	0	0	2	0	0	3	0	0	0	1	1	1	0	0	0	0	0	0	0	19	0	0	0	3	3
denovo266103	Bacteroidetes	Cytophagia	Cytophagales	Cyclobacteriaceae	Algoriphagus	3	2	1	0	2	0	0	2	2	0	5	3	2	4	0	3	1	2	0	0	1	7	2	0	0	7	1	2	1	0	3	10	5	12	2	1
denovo242436	Bacteroidetes	Cytophagia	Cytophagales	Cytophagaceae	Unclassified	1	5	0	4	0	0	1	2	0	0	0	1	2	3	0	2	2	0	0	0	12	3	4	18	1	9	0	0	0	1	5	0	3	5	3	1
denovo20542	Bacteroidetes	[Saprospirae]	[Saprospirales]	Chitinophagaceae	Sediminibacterium	4	0	3	0	2	1	2	0	0	0	0	2	0	4	0	1	1	1	0	0	7	1	0	5	3	2	3	3	8	0	2	9	4	7	7	0
denovo274039	Bacteroidetes	Bacteroidia	Bacteroidales	Unclassified	Unclassified	0	0	1	2	8	0	0	0	1	6	0	2	0	0	0	2	2	5	0	4	1	16	0	1	3	1	2	5	3	1	4	8	1	1	3	5
denovo63770	Bacteroidetes	Cytophagia	Cytophagales	Cytophagaceae	Leadbetterella	0	3	0	30	0	4	10	0	5	1	1	6	0	0	0	0	0	0	0	2	0	0	0	0	2	3	0	5	3	3	0	4	1	4	2	1
denovo79428	Bacteroidetes	Flavobacteriia	Flavobacteriales	Cryomorphaceae	Fluviicola	0	2	0	0	5	0	0	0	1	0	0	2	1	0	0	0	0	0	0	0	3	1	0	29	0	24	10	0	0	0	0	1	1	0	3	0
denovo118031	Bacteroidetes	Sphingobacteriia	Sphingobacteriales	Unclassified	Unclassified	0	0	0	7	0	0	8	0	1	13	4	10	0	0	0	10	0	0	0	0	5	0	0	0	1	19	0	1	0	0	0	1	4	3	3	0
denovo118041	Bacteroidetes	[Saprospirae]	[Saprospirales]	Chitinophagaceae	Unclassified	0	1	0	0	0	12	5	0	12	4	1	0	0	0	1	0	3	10	0	10	0	0	0	0	5	0	0	7	4	3	7	0	0	0	4	2
denovo223372	Bacteroidetes	Flavobacteriia	Flavobacteriales	Flavobacteriaceae	Flavobacterium	0	0	0	0	0	16	2	0	24	0	0	1	0	0	0	0	0	0	0	0	0	0	1	0	20	0	2	8	1	0	0	0	13	0	2	2
denovo4744	Bacteroidetes	Flavobacteriia	Flavobacteriales	Flavobacteriaceae	Flavobacterium	3	10	0	0	0	1	5	0	11	1	0	0	0	0	0	0	0	8	0	3	0	0	0	0	19	10	0	5	3	5	0	0	1	0	2	6
denovo294140	Bacteroidetes	Flavobacteriia	Flavobacteriales	Cryomorphaceae	Fluviicola	0	0	0	0	1	0	1	0	0	6	0	0	0	0	26	1	0	0	35	0	4	0	2	2	1	4	1	0	3	0	2	1	1	3	0	0
denovo82929	Bacteroidetes	Flavobacteriia	Flavobacteriales	Cryomorphaceae	Fluviicola	0	0	0	1	3	0	4	0	0	6	2	0	0	0	1	1	0	4	4	3	5	0	6	2	1	7	1	0	13	1	2	5	2	9	7	0
denovo218548	Bacteroidetes	Flavobacteriia	Flavobacteriales	Cryomorphaceae	Fluviicola	0	4	0	1	1	0	0	1	2	9	1	2	0	0	0	2	0	18	0	0	1	0	0	3	5	2	4	2	4	10	2	0	10	1	1	6
denovo144630	Bacteroidetes	Sphingobacteriia	Sphingobacteriales	Unclassified	Unclassified	0	0	0	0	0	0	0	0	0	0	0	0	0	0	0	2	1	0	0	3	0	0	73	0	0	0	0	0	1	15	0	0	0	0	0	0
denovo18838	Bacteroidetes	Sphingobacteriia	Sphingobacteriales	Unclassified	Unclassified	16	0	0	3	1	2	1	10	2	0	0	0	0	0	6	2	0	2	0	0	0	2	0	3	2	5	0	5	5	2	0	1	0	0	9	12
denovo122869	Bacteroidetes	Bacteroidia	Bacteroidales	Marinilabiaceae	Unclassified	0	1	0	5	0	0	2	0	0	0	0	82	0	0	0	0	0	0	0	0	0	0	0	0	0	5	1	0	0	0	0	0	0	0	1	0
denovo278904	Bacteroidetes	Sphingobacteriia	Sphingobacteriales	Unclassified	Unclassified	5	0	1	0	3	17	3	0	10	0	0	4	0	0	9	1	0	2	3	0	0	0	0	8	4	0	0	3	9	4	1	0	0	0	0	10
denovo193189	Bacteroidetes	Sphingobacteriia	Sphingobacteriales	Unclassified	Unclassified	0	0	2	0	17	2	2	4	3	0	1	10	0	0	0	1	0	1	0	2	1	0	14	0	12	6	1	2	0	16	0	1	0	0	0	0
denovo13212	Bacteroidetes	[Saprospirae]	[Saprospirales]	Chitinophagaceae	Unclassified	0	5	1	2	0	1	26	0	6	0	0	0	0	1	0	0	0	4	0	2	0	0	0	0	7	1	0	15	14	0	0	0	4	0	6	3
denovo128902	Bacteroidetes	[Saprospirae]	[Saprospirales]	Chitinophagaceae	Unclassified	0	0	1	1	0	0	1	4	0	1	1	1	2	22	0	0	0	0	0	0	12	0	0	7	1	2	7	0	0	1	4	2	4	4	2	0
denovo141588	Bacteroidetes	[Saprospirae]	[Saprospirales]	Saprospiraceae	Unclassified	0	0	31	0	0	0	0	0	0	0	1	0	1	0	0	0	24	0	0	22	0	0	2	0	0	0	1	0	0	11	0	0	0	0	1	6
denovo214866	Bacteroidetes	[Saprospirae]	[Saprospirales]	Chitinophagaceae	Unclassified	5	0	1	2	0	0	1	3	0	3	0	4	0	9	0	1	1	5	0	0	0	20	0	2	0	0	12	0	1	5	0	0	4	15	1	2
denovo39924	Bacteroidetes	[Saprospirae]	[Saprospirales]	Chitinophagaceae	Unclassified	0	0	1	0	0	0	0	0	0	0	0	0	0	0	0	0	0	0	90	0	0	9	0	0	1	0	0	0	0	0	0	0	0	0	0	0
denovo84516	Bacteroidetes	Flavobacteriia	Flavobacteriales	Cryomorphaceae	Fluviicola	1	1	0	5	22	0	2	4	0	2	5	1	0	23	0	2	0	4	0	1	3	1	7	0	0	1	0	4	0	0	0	1	0	8	0	2
denovo137091	Bacteroidetes	[Saprospirae]	[Saprospirales]	Saprospiraceae	Aquirestis	5	0	0	13	0	0	2	2	2	2	3	3	2	1	0	3	1	0	0	0	2	5	2	0	2	5	5	3	5	1	10	6	2	7	4	0
denovo99306	Bacteroidetes	[Saprospirae]	[Saprospirales]	Chitinophagaceae	Sediminibacterium	0	5	21	0	0	0	0	0	1	14	2	2	1	0	0	3	4	1	0	0	0	1	1	0	1	1	1	5	1	0	0	14	1	0	19	3
denovo128782	Bacteroidetes	Flavobacteriia	Flavobacteriales	Cryomorphaceae	Unclassified	1	1	0	2	0	5	0	11	5	0	0	0	1	0	13	1	0	1	0	1	0	0	0	1	0	3	1	0	15	1	9	1	6	0	22	1
denovo127914	Bacteroidetes	[Saprospirae]	[Saprospirales]	Chitinophagaceae	Unclassified	1	0	10	3	0	5	3	5	2	0	0	0	0	0	3	23	0	0	0	2	0	0	0	0	0	1	23	0	1	2	0	0	0	0	14	1
denovo181954	Bacteroidetes	Sphingobacteriia	Sphingobacteriales	Sphingobacteriaceae	Unclassified	1	0	0	0	1	2	0	0	0	9	28	0	0	0	0	0	2	0	25	0	0	0	2	0	2	0	0	0	0	0	0	0	0	2	0	10
denovo84158	Bacteroidetes	[Saprospirae]	[Saprospirales]	Chitinophagaceae	Unclassified	1	3	0	1	0	0	0	4	1	2	1	1	9	2	0	0	3	0	0	0	15	0	0	26	0	0	4	0	2	0	3	7	2	8	4	0
denovo152343	Bacteroidetes	Sphingobacteriia	Sphingobacteriales	Unclassified	Unclassified	1	0	0	0	1	1	3	0	1	10	1	11	1	0	0	0	1	2	0	5	0	0	8	0	3	6	2	6	36	0	0	1	0	2	0	1
denovo181644	Bacteroidetes	[Saprospirae]	[Saprospirales]	Chitinophagaceae	Unclassified	0	0	104	0	0	0	0	0	0	0	0	0	0	0	0	0	0	0	0	0	0	0	0	0	0	0	0	0	0	0	0	0	0	0	0	0
denovo217662	Bacteroidetes	Sphingobacteriia	Sphingobacteriales	Unclassified	Unclassified	0	0	0	39	0	0	4	0	1	4	2	0	3	0	0	0	0	1	0	0	0	0	0	0	1	20	1	0	1	0	1	0	23	0	3	0
denovo290467	Bacteroidetes	[Saprospirae]	[Saprospirales]	Saprospiraceae	Aquirestis	7	0	1	13	0	1	0	4	3	2	3	4	3	3	0	9	2	5	0	1	0	7	7	1	1	2	2	1	0	2	3	1	5	3	3	6
denovo191586	Bacteroidetes	Flavobacteriia	Flavobacteriales	Cryomorphaceae	Fluviicola	0	2	0	3	8	0	0	0	0	9	1	1	1	6	0	1	0	1	0	6	3	0	0	0	1	0	0	0	0	0	18	0	0	12	1	0
denovo176012	Bacteroidetes	Cytophagia	Cytophagales	Cytophagaceae	Unclassified	1	0	1	0	60	0	0	6	0	1	0	1	1	15	0	0	1	0	0	0	1	1	1	4	0	0	1	1	0	0	0	2	0	5	0	0
denovo239453	Bacteroidetes	[Saprospirae]	[Saprospirales]	Chitinophagaceae	Unclassified	2	0	0	2	0	0	0	0	2	9	6	2	0	18	1	2	4	1	0	1	8	0	1	1	1	2	2	2	1	2	3	1	3	6	3	1
denovo270612	Bacteroidetes	Cytophagia	Cytophagales	Unclassified	Unclassified	1	0	0	66	1	0	0	0	0	1	0	21	0	0	0	0	1	0	1	0	0	0	0	1	0	4	2	1	0	0	2	4	0	0	0	0
denovo98000	Bacteroidetes	[Saprospirae]	[Saprospirales]	Chitinophagaceae	Unclassified	0	2	0	1	4	0	2	0	1	0	1	0	0	13	0	0	3	0	0	0	5	0	0	0	1	4	0	2	16	0	13	20	0	14	3	1
denovo407	Bacteroidetes	[Saprospirae]	[Saprospirales]	Chitinophagaceae	Sediminibacterium	0	2	0	1	4	0	1	0	0	1	0	2	0	0	0	0	1	1	0	2	6	2	0	8	2	2	0	0	26	0	4	5	7	3	3	0
denovo61966	Bacteroidetes	Flavobacteriia	Flavobacteriales	Cryomorphaceae	Fluviicola	0	1	0	4	2	1	2	1	0	0	1	16	1	0	0	0	6	1	0	5	0	1	1	0	2	13	22	0	1	0	3	0	13	0	9	0
denovo245065	Bacteroidetes	Flavobacteriia	Flavobacteriales	Cryomorphaceae	Fluviicola	0	0	0	0	0	0	3	0	0	1	0	0	0	0	0	23	2	0	0	10	1	0	0	0	0	0	34	4	0	0	0	0	0	0	15	9
denovo282794	Bacteroidetes	[Saprospirae]	[Saprospirales]	Chitinophagaceae	Sediminibacterium	3	5	3	0	39	5	2	1	4	0	0	0	1	1	0	1	0	2	0	6	1	1	4	0	2	1	0	3	3	2	5	2	2	3	0	2
denovo211443	Bacteroidetes	[Saprospirae]	[Saprospirales]	Chitinophagaceae	Unclassified	5	0	1	0	4	0	2	3	1	2	1	4	6	3	1	2	2	0	1	3	2	6	3	2	3	3	1	3	4	3	1	19	1	9	2	1
denovo146748	Bacteroidetes	[Saprospirae]	[Saprospirales]	Chitinophagaceae	Unclassified	2	3	0	5	0	0	3	1	0	19	2	0	2	6	1	0	1	1	0	0	0	4	0	0	1	2	1	3	38	5	2	0	1	0	2	2
denovo62029	Bacteroidetes	Flavobacteriia	Flavobacteriales	Flavobacteriaceae	Flavobacterium	6	0	0	0	0	4	0	7	1	5	0	0	0	0	1	0	6	0	0	0	0	1	25	10	6	0	0	1	11	8	1	0	0	0	12	2
denovo105171	Bacteroidetes	[Saprospirae]	[Saprospirales]	Saprospiraceae	Unclassified	0	1	22	1	0	0	0	0	0	0	0	0	0	0	0	0	57	2	0	15	0	0	0	0	0	0	0	0	0	7	0	0	1	0	0	2
denovo99470	Bacteroidetes	[Saprospirae]	[Saprospirales]	Saprospiraceae	Saprospira	1	0	0	0	0	6	3	0	3	1	8	0	7	0	0	0	7	22	5	1	0	6	0	3	15	0	0	7	4	6	1	0	0	0	0	2
denovo132694	Bacteroidetes	Flavobacteriia	Flavobacteriales	Cryomorphaceae	Fluviicola	1	0	0	0	1	0	1	0	0	0	2	0	1	8	0	0	4	0	0	0	79	0	4	0	0	2	0	0	0	0	0	0	0	2	2	1
denovo195005	Bacteroidetes	Flavobacteriia	Flavobacteriales	Flavobacteriaceae	Flavobacterium	1	1	1	0	3	1	0	4	1	1	2	13	2	5	1	4	5	4	1	2	2	2	2	3	2	15	2	0	1	1	1	10	1	5	4	2
denovo253207	Bacteroidetes	Cytophagia	Cytophagales	Unclassified	Unclassified	0	0	0	0	0	0	0	0	0	0	0	0	0	0	0	0	0	0	110	0	0	0	0	0	0	0	0	0	0	0	0	0	0	0	0	0
denovo228526	Bacteroidetes	Flavobacteriia	Flavobacteriales	Cryomorphaceae	Fluviicola	2	0	0	2	0	1	0	1	1	2	1	0	0	1	0	0	4	0	0	1	12	0	5	5	0	5	0	2	2	0	3	0	0	45	3	0
denovo148703	Bacteroidetes	Sphingobacteriia	Sphingobacteriales	Unclassified	Unclassified	0	1	0	0	0	2	0	0	2	0	0	0	0	0	0	0	0	0	0	16	0	3	2	0	0	0	0	0	74	0	0	0	0	9	0	1
denovo33233	Bacteroidetes	[Saprospirae]	[Saprospirales]	Chitinophagaceae	Unclassified	0	4	12	0	0	0	0	0	0	4	1	8	0	4	0	36	0	3	0	0	0	1	0	1	0	0	1	0	1	2	0	0	1	10	8	15
denovo91711	Bacteroidetes	Sphingobacteriia	Sphingobacteriales	Unclassified	Unclassified	0	3	1	2	0	0	12	0	0	4	1	0	0	0	0	0	4	2	0	2	1	0	32	6	9	4	3	4	1	1	10	1	0	3	0	6
denovo194556	Bacteroidetes	Flavobacteriia	Flavobacteriales	Cryomorphaceae	Fluviicola	3	1	1	0	0	0	11	0	1	1	3	0	0	0	0	1	4	0	0	0	17	0	0	0	0	2	11	5	0	0	15	0	0	0	7	0
denovo101735	Bacteroidetes	Flavobacteriia	Flavobacteriales	Cryomorphaceae	Unclassified	3	4	0	8	0	5	18	0	15	0	0	0	0	0	0	0	0	2	0	0	2	0	0	10	4	2	0	12	10	2	0	0	1	0	7	5
denovo106443	Bacteroidetes	[Saprospirae]	[Saprospirales]	Unclassified	Unclassified	8	0	0	5	0	4	1	0	1	0	0	0	0	0	19	0	0	38	0	0	1	0	0	0	8	0	0	3	2	17	0	0	0	0	0	5
denovo123959	Bacteroidetes	Sphingobacteriia	Sphingobacteriales	Sphingobacteriaceae	Unclassified	2	1	2	0	0	0	2	0	0	1	2	0	2	3	1	2	3	0	0	0	1	1	7	24	0	12	6	0	0	0	2	1	0	25	1	0
denovo255276	Bacteroidetes	Flavobacteriia	Flavobacteriales	Cryomorphaceae	Crocinitomix	0	0	0	59	1	1	0	0	0	0	3	0	1	0	0	0	0	4	0	3	1	0	4	0	3	1	1	1	0	0	21	0	7	2	0	0
denovo86575	Bacteroidetes	VC2_1_Bac22	Unclassified	Unclassified	Unclassified	0	0	14	1	0	3	5	0	5	1	5	15	0	0	0	0	4	5	0	0	0	1	0	0	10	38	1	4	0	0	0	0	0	0	0	1
denovo300859	Bacteroidetes	[Saprospirae]	[Saprospirales]	Chitinophagaceae	Unclassified	1	0	0	1	0	0	0	18	0	0	1	11	1	6	0	0	0	0	1	0	0	0	0	0	0	9	0	0	0	0	50	1	7	6	0	1
denovo8993	Bacteroidetes	Flavobacteriia	Flavobacteriales	Cryomorphaceae	Fluviicola	0	1	0	1	2	1	0	0	4	27	9	1	0	0	0	7	1	12	0	2	1	2	0	0	3	13	8	1	3	6	0	0	3	2	2	2
denovo256259	Bacteroidetes	[Saprospirae]	[Saprospirales]	Chitinophagaceae	Unclassified	1	5	1	7	0	2	3	2	1	15	5	0	2	5	1	2	9	1	0	0	3	2	0	1	0	8	0	2	9	3	0	2	9	5	8	0
denovo45800	Bacteroidetes	Cytophagia	Cytophagales	Cyclobacteriaceae	Algoriphagus	4	14	0	2	0	2	18	0	9	0	2	1	1	0	2	0	0	11	0	0	1	0	0	0	3	2	0	11	3	3	0	0	17	0	5	2
denovo222569	Bacteroidetes	[Saprospirae]	[Saprospirales]	Chitinophagaceae	Sediminibacterium	0	0	1	0	58	1	0	0	1	0	0	0	0	0	0	0	0	1	0	43	0	0	0	0	1	0	0	3	5	0	0	0	1	0	0	0
denovo272411	Bacteroidetes	[Saprospirae]	[Saprospirales]	Chitinophagaceae	Unclassified	1	1	0	0	1	0	3	1	1	4	0	1	1	5	0	0	1	3	0	1	9	2	1	4	0	1	3	0	8	0	6	11	9	18	9	0
denovo104447	Bacteroidetes	Flavobacteriia	Flavobacteriales	Flavobacteriaceae	Flavobacterium	1	1	0	0	0	6	5	2	4	7	0	0	1	0	0	7	2	2	0	3	1	0	0	0	2	1	13	3	20	1	0	0	4	0	4	9
denovo7876	Bacteroidetes	[Saprospirae]	[Saprospirales]	Chitinophagaceae	Unclassified	9	1	1	0	0	5	8	0	3	0	0	0	0	0	19	0	0	6	0	3	0	0	0	0	8	1	0	24	3	12	0	0	3	0	2	9
denovo247364	Bacteroidetes	Flavobacteriia	Flavobacteriales	Flavobacteriaceae	Flavobacterium	0	2	1	0	0	5	0	1	1	55	1	2	0	0	1	0	0	3	0	0	1	0	0	0	1	5	2	11	13	0	0	0	1	1	3	4
denovo96942	Bacteroidetes	[Saprospirae]	[Saprospirales]	Chitinophagaceae	Sediminibacterium	0	1	0	1	1	1	3	1	0	4	0	6	2	8	0	0	3	0	0	1	8	1	0	2	1	2	11	1	8	1	5	14	0	17	7	1
denovo32226	Bacteroidetes	Flavobacteriia	Flavobacteriales	Flavobacteriaceae	Flavobacterium	0	0	0	0	68	0	0	0	0	0	0	12	0	24	0	0	1	0	0	0	0	0	0	0	0	0	0	0	0	0	1	2	0	11	0	0
denovo109137	Bacteroidetes	Flavobacteriia	Flavobacteriales	Flavobacteriaceae	Flavobacterium	36	1	0	0	3	0	0	3	1	1	0	0	0	0	0	0	0	0	0	2	16	0	0	42	1	0	2	0	0	0	0	3	0	2	1	1
denovo74022	Bacteroidetes	[Saprospirae]	[Saprospirales]	Saprospiraceae	Unclassified	0	2	1	0	0	7	0	0	1	0	1	0	0	0	2	0	45	8	0	10	0	0	0	0	0	0	0	0	1	2	0	0	0	0	0	41
denovo236525	Bacteroidetes	[Saprospirae]	[Saprospirales]	Chitinophagaceae	Sediminibacterium	0	0	0	0	0	0	0	0	0	0	0	0	0	0	0	0	0	0	122	0	0	0	0	0	0	0	0	0	0	0	0	0	0	0	0	0
denovo110488	Bacteroidetes	[Saprospirae]	[Saprospirales]	Chitinophagaceae	Sediminibacterium	0	3	0	3	1	1	6	0	1	8	2	0	0	5	0	0	10	7	1	0	4	2	2	9	1	0	2	1	17	3	4	4	10	5	8	1
denovo178766	Bacteroidetes	Sphingobacteriia	Sphingobacteriales	Unclassified	Unclassified	0	0	0	0	0	0	1	0	2	0	2	0	0	0	0	22	0	1	0	67	0	0	0	0	2	0	0	19	0	2	1	0	0	0	2	4
denovo194623	Bacteroidetes	Cytophagia	Cytophagales	Unclassified	Unclassified	3	6	1	5	0	0	1	5	1	0	1	1	9	3	1	0	4	0	0	1	18	4	3	16	1	7	2	0	1	0	1	8	4	6	6	1
denovo248773	Bacteroidetes	[Saprospirae]	[Saprospirales]	Chitinophagaceae	Unclassified	0	0	126	0	0	0	0	0	0	0	0	0	0	0	0	0	0	0	0	0	0	0	0	0	0	0	0	0	0	0	0	0	0	0	0	0
denovo125880	Bacteroidetes	Cytophagia	Cytophagales	Cytophagaceae	Unclassified	0	2	0	39	5	2	2	0	0	7	2	7	1	0	0	3	1	0	1	2	0	2	1	2	7	7	6	2	0	1	1	20	1	0	1	0
denovo286266	Bacteroidetes	[Saprospirae]	[Saprospirales]	Chitinophagaceae	Unclassified	5	0	0	6	0	28	1	2	9	3	5	0	0	1	9	0	0	1	14	1	0	1	0	0	1	2	3	6	4	3	5	1	1	1	1	10
denovo57794	Bacteroidetes	Cytophagia	Cytophagales	Cyclobacteriaceae	Algoriphagus	0	2	2	1	2	1	5	10	4	1	4	4	5	8	1	4	4	2	0	0	0	7	9	0	0	8	1	2	1	0	4	5	5	17	2	0
denovo85937	Bacteroidetes	VC2_1_Bac22	Unclassified	Unclassified	Unclassified	0	0	18	0	0	0	12	0	7	0	4	13	0	1	0	0	5	7	0	0	0	0	0	0	4	54	1	0	0	0	0	0	0	0	0	2
denovo59761	Bacteroidetes	Bacteroidia	Bacteroidales	Unclassified	Unclassified	0	30	0	0	2	1	0	0	0	0	1	0	0	0	0	0	2	6	0	0	8	0	1	0	4	1	1	1	1	0	22	18	0	1	11	6
denovo205334	Bacteroidetes	Cytophagia	Cytophagales	Cytophagaceae	Unclassified	1	3	1	4	0	0	1	3	1	1	2	0	8	5	0	0	7	1	1	0	14	3	3	28	0	14	4	1	0	0	6	3	3	9	1	0
denovo192401	Bacteroidetes	[Saprospirae]	[Saprospirales]	Saprospiraceae	Unclassified	1	0	0	3	75	0	0	0	1	0	0	0	0	0	2	1	1	0	1	3	0	0	0	0	1	1	2	0	0	13	0	1	1	0	1	21
denovo71088	Bacteroidetes	[Saprospirae]	[Saprospirales]	Chitinophagaceae	Unclassified	0	0	0	1	3	0	3	3	0	1	1	2	0	12	0	0	1	0	0	2	5	0	0	0	0	4	1	4	5	0	28	26	1	25	3	0
denovo23009	Bacteroidetes	[Saprospirae]	[Saprospirales]	Saprospiraceae	Aquirestis	4	1	0	11	0	6	5	0	6	0	4	0	2	0	6	0	0	9	0	0	0	0	0	0	9	2	0	6	0	10	0	0	15	0	8	27
denovo211253	Bacteroidetes	Flavobacteriia	Flavobacteriales	Cryomorphaceae	Unclassified	0	0	0	0	0	0	4	0	0	0	0	0	0	0	0	0	0	0	0	7	0	0	0	0	0	0	0	3	0	1	0	0	0	0	119	0
denovo58059	Bacteroidetes	Flavobacteriia	Flavobacteriales	Cryomorphaceae	Fluviicola	0	0	2	0	2	1	0	1	2	18	2	2	0	1	1	11	0	19	0	0	0	2	0	3	10	5	5	4	15	16	0	0	1	0	3	8
denovo302873	Bacteroidetes	Sphingobacteriia	Sphingobacteriales	Unclassified	Unclassified	1	1	0	2	2	16	1	1	6	1	1	6	0	0	0	6	0	2	1	0	0	6	0	0	11	5	0	15	10	0	4	1	0	0	0	32
denovo203997	Bacteroidetes	Flavobacteriia	Flavobacteriales	Flavobacteriaceae	Flavobacterium	1	7	0	0	0	0	2	5	0	12	12	2	0	0	0	0	3	0	0	2	0	20	5	0	16	1	0	5	14	2	0	2	0	6	10	4
denovo259180	Bacteroidetes	[Saprospirae]	[Saprospirales]	Chitinophagaceae	Unclassified	3	6	3	2	1	0	3	5	0	1	7	12	0	4	0	0	9	4	0	2	15	10	2	7	9	2	0	9	0	0	2	0	10	0	6	1
denovo153220	Bacteroidetes	Flavobacteriia	Flavobacteriales	Cryomorphaceae	Fluviicola	0	6	0	0	0	0	4	0	1	11	2	0	0	2	0	1	8	1	0	3	8	0	1	1	0	4	8	0	12	0	0	19	25	3	13	2
denovo89363	Bacteroidetes	Cytophagia	Cytophagales	Cyclobacteriaceae	Unclassified	5	3	4	1	2	1	4	6	4	2	5	10	1	5	1	2	2	2	0	0	3	5	4	0	1	6	7	1	8	1	5	9	3	10	2	1
denovo207378	Bacteroidetes	[Saprospirae]	[Saprospirales]	Chitinophagaceae	Sediminibacterium	0	0	12	2	0	1	0	0	1	1	2	0	0	1	0	0	1	3	0	0	42	0	0	13	1	0	10	2	2	18	0	1	0	0	1	27
denovo265921	Bacteroidetes	Sphingobacteriia	Sphingobacteriales	Unclassified	Unclassified	0	0	0	0	0	0	0	28	0	1	0	0	15	0	0	0	0	0	0	0	0	97	0	0	0	0	0	0	0	0	0	0	1	0	0	0
denovo195420	Bacteroidetes	Flavobacteriia	Flavobacteriales	Flavobacteriaceae	Flavobacterium	1	1	0	0	0	1	1	1	2	1	0	3	2	0	0	0	5	2	0	9	0	3	15	0	20	32	3	0	8	3	0	25	0	3	1	0
denovo5889	Bacteroidetes	[Saprospirae]	[Saprospirales]	Saprospiraceae	Unclassified	0	0	5	6	5	0	2	0	0	2	16	0	18	0	30	7	22	2	0	2	0	0	0	0	3	16	0	1	0	1	0	0	0	0	0	5
denovo184136	Bacteroidetes	Sphingobacteriia	Sphingobacteriales	Unclassified	Unclassified	0	1	8	0	0	0	0	65	1	2	1	0	0	0	0	0	0	0	0	0	0	2	0	0	0	10	44	0	0	1	0	0	1	5	0	2
denovo74934	Bacteroidetes	Flavobacteriia	Flavobacteriales	Cryomorphaceae	Unclassified	0	0	0	1	8	0	0	1	2	0	1	20	12	0	0	0	0	0	0	0	0	1	0	0	1	3	1	1	0	0	0	0	1	91	0	0
denovo124220	Bacteroidetes	Sphingobacteriia	Sphingobacteriales	Unclassified	Unclassified	0	8	0	1	2	0	4	0	9	0	2	0	0	0	2	0	0	3	0	25	0	0	17	0	2	2	2	14	1	1	9	3	1	0	1	35
denovo103447	Bacteroidetes	Flavobacteriia	Flavobacteriales	Cryomorphaceae	Fluviicola	0	4	3	1	2	0	2	1	0	2	2	2	0	2	0	0	4	1	0	4	14	0	5	5	4	6	1	1	14	0	3	17	24	12	7	1
denovo56239	Bacteroidetes	Flavobacteriia	Flavobacteriales	Cryomorphaceae	Fluviicola	0	0	0	1	3	0	1	0	1	1	0	1	0	4	0	1	1	2	0	0	0	18	8	4	3	0	2	3	21	9	8	25	14	3	12	2
denovo171836	Bacteroidetes	[Saprospirae]	[Saprospirales]	Chitinophagaceae	Unclassified	14	1	0	1	0	0	4	4	1	1	0	5	2	3	0	0	2	2	0	0	18	4	5	1	4	0	2	3	1	1	1	22	2	9	1	0
denovo247108	Bacteroidetes	[Saprospirae]	[Saprospirales]	Saprospiraceae	Saprospira	5	0	0	2	0	0	0	0	0	0	0	0	0	0	0	0	13	0	0	0	30	0	0	0	0	5	0	0	0	0	0	0	4	5	0	0
denovo172502	Bacteroidetes	Flavobacteriia	Flavobacteriales	Cryomorphaceae	Unclassified	1	1	0	0	0	22	5	0	8	0	5	0	0	0	0	1	4	7	0	1	0	0	0	1	17	2	0	14	3	36	1	0	0	0	10	10
denovo224791	Bacteroidetes	Flavobacteriia	Flavobacteriales	Cryomorphaceae	Fluviicola	0	2	0	0	7	0	0	4	1	71	8	0	1	0	1	1	0	7	0	0	0	0	2	1	0	2	0	0	9	1	13	1	0	11	3	0
denovo163846	Bacteroidetes	Flavobacteriia	Flavobacteriales	Cryomorphaceae	Fluviicola	0	4	0	0	0	0	31	0	1	0	0	3	2	4	0	3	4	2	0	0	29	0	2	0	0	11	0	13	1	0	1	0	15	1	21	3
denovo244020	Bacteroidetes	Flavobacteriia	Flavobacteriales	Cryomorphaceae	Unclassified	0	0	0	1	0	21	2	0	12	1	4	2	0	0	0	0	5	6	0	0	0	0	0	0	20	1	0	23	0	34	1	0	0	0	14	4
denovo3307	Bacteroidetes	Sphingobacteriia	Sphingobacteriales	Unclassified	Unclassified	6	0	0	0	0	0	0	25	0	0	1	6	6	0	48	0	4	0	0	2	0	0	1	0	0	0	0	1	1	7	0	1	0	39	0	5
denovo42710	Bacteroidetes	[Saprospirae]	[Saprospirales]	Saprospiraceae	Unclassified	0	0	0	0	73	2	1	0	0	0	0	0	0	0	0	0	0	0	0	22	0	0	0	0	9	0	0	9	0	17	2	1	1	0	0	17
denovo306687	Bacteroidetes	[Saprospirae]	[Saprospirales]	Chitinophagaceae	Unclassified	0	1	5	2	0	0	0	0	1	1	0	2	1	4	7	0	0	51	0	0	0	0	8	1	1	4	1	1	0	11	7	0	3	1	0	30
denovo95131	Bacteroidetes	Cytophagia	Cytophagales	Cytophagaceae	Unclassified	1	15	0	1	0	0	2	5	1	8	0	1	3	10	0	7	10	2	0	0	2	0	3	0	1	4	6	2	7	0	1	35	13	8	9	2
denovo94678	Bacteroidetes	Flavobacteriia	Flavobacteriales	Cryomorphaceae	Fluviicola	0	0	0	0	6	0	0	24	0	1	0	0	6	0	19	2	0	45	30	1	0	1	6	0	0	0	0	0	7	1	2	0	0	11	0	0
denovo288304	Bacteroidetes	Flavobacteriia	Flavobacteriales	Unclassified	Unclassified	0	0	0	0	12	0	6	0	1	0	0	0	0	1	0	0	22	1	0	2	0	0	0	0	8	0	0	3	0	0	105	1	0	0	0	1
denovo78523	Bacteroidetes	Sphingobacteriia	Sphingobacteriales	Sphingobacteriaceae	Unclassified	2	3	4	2	0	0	3	0	1	3	2	9	0	3	0	5	0	1	0	0	5	1	7	49	0	17	3	0	0	0	3	7	0	15	3	1
denovo185735	Bacteroidetes	Flavobacteriia	Flavobacteriales	Cryomorphaceae	Unclassified	0	5	4	1	3	1	2	2	1	5	2	3	0	2	1	4	2	4	1	10	8	6	17	6	5	4	4	4	12	3	6	8	15	5	7	2
denovo31798	Bacteroidetes	Cytophagia	Cytophagales	Unclassified	Unclassified	0	0	0	5	1	6	15	0	7	0	8	0	1	0	0	3	0	17	0	12	0	0	7	0	10	16	13	7	1	19	1	0	0	0	13	7
denovo83722	Bacteroidetes	Cytophagia	Cytophagales	Cyclobacteriaceae	Algoriphagus	1	2	4	3	2	0	6	13	2	4	0	7	2	10	0	1	6	2	0	0	5	3	1	2	1	2	4	1	6	1	10	20	5	28	2	0
denovo47518	Bacteroidetes	Cytophagia	Cytophagales	Cytophagaceae	Unclassified	2	8	1	5	2	0	3	5	0	7	4	1	1	3	0	5	13	3	0	0	6	0	3	7	2	12	27	2	1	0	3	21	11	4	8	1
denovo76382	Bacteroidetes	Sphingobacteriia	Sphingobacteriales	Unclassified	Unclassified	0	0	3	0	22	4	3	7	4	0	1	23	1	0	0	2	0	4	0	3	0	0	25	0	15	9	2	5	2	24	0	4	0	0	5	3
denovo254004	Bacteroidetes	Flavobacteriia	Flavobacteriales	Flavobacteriaceae	Flavobacterium	0	1	7	2	12	0	0	44	0	0	0	1	0	7	0	2	1	1	0	1	24	0	1	0	0	0	0	0	0	0	13	0	0	13	0	0
denovo288790	Bacteroidetes	Flavobacteriia	Flavobacteriales	Cryomorphaceae	Unclassified	5	3	1	0	3	2	3	0	2	6	14	0	0	6	0	1	9	3	0	2	7	0	8	1	0	4	46	0	0	0	1	0	7	3	31	4
denovo133862	Bacteroidetes	[Saprospirae]	[Saprospirales]	Chitinophagaceae	Sediminibacterium	3	0	0	0	4	0	1	10	0	1	2	18	7	17	2	2	9	1	1	2	13	2	0	8	3	5	2	1	2	2	9	10	4	14	7	1
denovo207712	Bacteroidetes	Sphingobacteriia	Sphingobacteriales	Unclassified	Unclassified	2	1	1	0	28	3	13	4	1	0	3	16	2	0	0	1	1	7	0	5	1	0	18	0	21	7	2	6	2	22	0	4	1	0	2	2
denovo189763	Bacteroidetes	Flavobacteriia	Flavobacteriales	Cryomorphaceae	Unclassified	0	1	0	0	0	5	1	0	5	0	1	0	2	2	0	42	9	0	0	0	0	3	0	0	0	1	2	3	0	0	2	0	0	13	81	0
denovo82836	Bacteroidetes	[Saprospirae]	[Saprospirales]	Chitinophagaceae	Sediminibacterium	0	0	0	0	1	0	0	107	1	1	0	2	0	26	0	0	0	0	0	0	0	26	0	0	0	9	0	0	0	0	0	0	5	2	0	0
denovo64640	Bacteroidetes	[Saprospirae]	[Saprospirales]	Saprospiraceae	Haliscomenobacter	0	0	0	1	1	0	0	0	0	2	0	0	1	0	0	0	2	0	165	0	0	1	1	0	1	2	2	0	0	0	0	2	1	0	0	0
denovo160300	Bacteroidetes	Flavobacteriia	Flavobacteriales	Cryomorphaceae	Fluviicola	1	0	2	3	2	1	1	0	6	23	5	1	0	3	1	8	0	31	0	0	3	7	0	0	4	9	10	2	13	30	3	0	0	0	6	7
denovo73703	Bacteroidetes	[Saprospirae]	[Saprospirales]	Chitinophagaceae	Unclassified	2	4	6	1	7	2	5	8	3	2	9	3	7	6	3	0	10	3	0	3	4	1	3	5	5	8	6	4	8	2	2	21	7	14	3	2
denovo168962	Bacteroidetes	Sphingobacteriia	Sphingobacteriales	Unclassified	Unclassified	20	1	8	8	3	1	1	20	2	2	0	1	0	0	7	1	2	3	0	2	0	10	0	5	1	13	4	4	3	1	0	1	3	1	37	10
denovo221189	Bacteroidetes	Cytophagia	Cytophagales	Cytophagaceae	Cytophaga	0	0	0	54	0	0	0	10	0	0	1	0	0	0	0	80	0	0	1	0	0	25	16	0	0	0	0	0	0	0	0	0	0	0	0	0
denovo243634	Bacteroidetes	Sphingobacteriia	Sphingobacteriales	Unclassified	Unclassified	0	0	0	0	0	9	0	0	2	0	0	0	0	0	108	1	0	0	1	0	0	0	0	0	1	0	0	0	0	14	0	0	0	0	0	53
denovo100778	Bacteroidetes	Unclassified	Unclassified	Unclassified	Unclassified	0	0	3	0	23	6	4	4	6	11	40	1	7	1	0	25	0	3	0	13	0	5	14	0	4	0	0	1	11	0	0	0	4	2	2	0
denovo177090	Bacteroidetes	Cytophagia	Cytophagales	Cytophagaceae	Leadbetterella	0	6	0	62	0	7	29	0	7	0	1	4	0	0	0	0	1	0	0	0	0	1	0	0	4	0	0	30	12	1	0	11	5	5	4	4
denovo53036	Bacteroidetes	[Saprospirae]	[Saprospirales]	Chitinophagaceae	Unclassified	0	9	0	4	0	1	20	0	10	3	1	0	2	1	0	0	1	13	0	0	1	0	0	16	17	1	0	38	2	8	0	0	23	1	19	4
denovo292649	Bacteroidetes	[Saprospirae]	[Saprospirales]	Chitinophagaceae	Unclassified	7	0	4	36	0	0	1	0	0	5	2	0	1	0	0	101	0	0	7	0	1	0	0	0	0	1	12	2	9	0	1	6	1	0	1	0
denovo218879	Bacteroidetes	Cytophagia	Cytophagales	Unclassified	Unclassified	13	1	1	5	2	12	6	0	15	0	6	0	0	1	0	2	3	2	0	0	0	6	3	2	5	8	2	5	2	25	14	0	0	0	47	7
denovo181051	Bacteroidetes	[Saprospirae]	[Saprospirales]	Chitinophagaceae	Unclassified	9	1	6	24	1	0	5	9	2	7	4	3	10	7	8	3	0	6	0	5	1	4	4	9	0	1	4	4	5	4	8	7	13	8	10	5
denovo88712	Bacteroidetes	[Saprospirae]	[Saprospirales]	Chitinophagaceae	Unclassified	0	6	0	0	5	0	9	4	0	0	1	0	0	20	0	3	4	0	0	0	11	0	0	0	1	5	4	5	16	1	22	41	2	38	3	0
denovo3471	Bacteroidetes	[Saprospirae]	[Saprospirales]	Chitinophagaceae	Unclassified	0	0	0	5	1	0	0	17	0	4	7	36	0	9	0	0	1	1	0	1	1	1	1	1	0	10	2	0	0	0	65	2	13	23	0	0
denovo48171	Bacteroidetes	Cytophagia	Cytophagales	Cyclobacteriaceae	Unclassified	0	0	0	0	0	0	0	0	0	0	0	0	0	0	0	0	0	0	204	0	0	1	0	0	0	0	0	0	0	0	0	0	0	0	0	0
denovo162457	Bacteroidetes	Sphingobacteriia	Sphingobacteriales	Unclassified	Unclassified	0	0	7	4	1	1	0	0	0	4	1	1	0	2	0	7	0	3	0	0	2	0	0	1	1	0	27	5	0	2	22	0	5	0	33	0
denovo298438	Bacteroidetes	Flavobacteriia	Flavobacteriales	Unclassified	Unclassified	0	0	0	0	11	0	10	0	3	0	0	0	0	0	0	0	23	0	0	0	0	0	0	0	6	0	1	2	0	0	149	0	0	0	0	0
denovo257258	Bacteroidetes	Sphingobacteriia	Sphingobacteriales	Unclassified	Unclassified	0	0	0	0	0	0	0	46	0	0	0	0	24	0	0	0	0	0	0	0	0	138	0	0	0	0	0	0	0	0	0	0	0	0	0	0
denovo232230	Bacteroidetes	[Saprospirae]	[Saprospirales]	Chitinophagaceae	Sediminibacterium	1	8	0	5	12	0	3	17	1	1	1	3	15	13	0	7	5	2	0	2	35	1	5	7	1	4	1	4	8	1	5	9	17	3	3	0
denovo78015	Bacteroidetes	Sphingobacteriia	Sphingobacteriales	Unclassified	Unclassified	0	0	0	1	0	0	7	0	1	0	0	6	0	1	0	0	4	24	6	20	0	0	0	0	3	1	117	1	1	9	0	1	5	0	0	9
denovo294075	Bacteroidetes	Sphingobacteriia	Sphingobacteriales	Unclassified	Unclassified	1	17	0	0	1	0	0	0	1	0	0	1	1	0	1	1	0	16	0	23	62	0	15	0	0	0	2	5	0	1	66	0	0	0	3	0
denovo6638	Bacteroidetes	Sphingobacteriia	Sphingobacteriales	Sphingobacteriaceae	Unclassified	2	1	5	2	0	4	4	1	2	3	1	6	1	4	0	6	1	1	0	0	10	4	13	50	1	20	4	2	0	0	1	4	0	44	0	2
denovo287212	Bacteroidetes	Flavobacteriia	Flavobacteriales	Cryomorphaceae	Fluviicola	1	0	0	0	1	0	3	0	1	5	1	1	0	5	0	0	1	3	0	2	0	26	7	8	17	1	1	3	34	10	6	45	14	2	18	4
denovo25433	Bacteroidetes	Flavobacteriia	Flavobacteriales	Cryomorphaceae	Unclassified	0	0	226	0	0	0	0	0	0	0	0	0	0	0	0	0	0	0	0	0	0	0	0	0	0	0	0	0	0	0	0	0	0	0	0	0
denovo241729	Bacteroidetes	Flavobacteriia	Flavobacteriales	Cryomorphaceae	Fluviicola	0	0	0	2	5	0	0	7	1	46	11	0	0	0	1	1	1	10	11	12	0	2	1	1	0	10	1	0	0	0	83	0	0	3	4	2
denovo125274	Bacteroidetes	[Saprospirae]	[Saprospirales]	Saprospiraceae	Unclassified	0	3	0	0	0	14	6	0	3	1	5	0	1	0	0	6	40	12	0	19	0	0	0	0	3	22	0	3	2	4	0	0	1	0	27	59
denovo280978	Bacteroidetes	[Saprospirae]	[Saprospirales]	Chitinophagaceae	Unclassified	4	20	0	0	0	1	28	0	6	0	1	0	1	1	1	0	0	5	0	1	9	0	0	19	9	2	0	29	6	2	0	0	55	2	27	5
denovo91652	Bacteroidetes	[Saprospirae]	[Saprospirales]	Chitinophagaceae	Unclassified	0	4	0	2	7	1	8	1	2	4	1	2	0	18	0	0	0	1	0	0	18	0	0	0	3	9	3	4	21	0	21	50	0	49	6	1
denovo266482	Bacteroidetes	Sphingobacteriia	Sphingobacteriales	Unclassified	Unclassified	0	0	0	2	0	0	11	1	1	4	0	4	0	0	0	0	3	34	4	16	0	0	0	0	1	2	123	3	2	12	0	0	3	0	2	9
denovo295267	Bacteroidetes	Flavobacteriia	Flavobacteriales	Flavobacteriaceae	Flavobacterium	25	3	0	2	0	0	1	2	1	4	0	0	0	3	0	0	0	0	0	6	176	0	0	11	1	0	0	1	1	0	0	1	0	0	0	0
denovo209139	Bacteroidetes	[Saprospirae]	[Saprospirales]	Saprospiraceae	Saprospira	1	1	3	2	0	11	5	0	12	5	18	12	4	0	0	0	0	10	0	15	3	2	14	0	15	8	33	8	1	16	0	5	4	0	16	9
denovo98137	Bacteroidetes	Cytophagia	Cytophagales	Unclassified	Unclassified	20	4	1	8	0	7	4	22	10	3	4	0	0	2	12	1	0	2	2	3	3	21	7	8	1	1	7	1	0	5	25	4	0	4	44	2
denovo234761	Bacteroidetes	[Saprospirae]	[Saprospirales]	Chitinophagaceae	Unclassified	3	0	0	2	0	0	8	0	1	10	2	3	5	5	0	0	3	7	0	1	11	0	4	6	6	2	5	6	14	1	4	30	4	45	11	3
denovo258458	Bacteroidetes	Flavobacteriia	Flavobacteriales	Cryomorphaceae	Fluviicola	3	0	0	0	0	32	2	1	9	19	1	0	0	0	18	9	0	27	0	0	67	1	1	5	7	0	1	3	3	3	0	0	2	0	16	13
denovo3114	Bacteroidetes	Flavobacteriia	Flavobacteriales	Flavobacteriaceae	Flavobacterium	0	16	0	0	0	3	15	0	2	2	0	0	0	0	0	2	22	0	0	0	0	0	0	0	2	0	62	13	0	0	0	0	106	0	0	1
denovo133027	Bacteroidetes	Flavobacteriia	Flavobacteriales	Cryomorphaceae	Unclassified	13	7	2	7	0	6	6	0	5	1	1	2	9	0	1	13	8	3	2	1	28	1	1	21	3	3	7	4	0	2	11	2	10	0	34	9
denovo234828	Bacteroidetes	Flavobacteriia	Flavobacteriales	Flavobacteriaceae	Flavobacterium	0	0	0	0	0	24	11	6	34	7	3	0	0	0	4	3	1	2	4	10	15	2	0	0	1	6	0	10	16	11	0	0	0	5	48	21
denovo10224	Bacteroidetes	Sphingobacteriia	Sphingobacteriales	Unclassified	Unclassified	34	0	4	11	4	0	2	24	3	0	3	2	2	0	11	0	0	2	0	2	0	16	0	7	2	8	4	5	7	3	8	0	2	5	44	14
denovo103960	Bacteroidetes	[Saprospirae]	[Saprospirales]	Chitinophagaceae	Unclassified	0	18	0	4	1	0	5	3	2	4	0	0	2	7	0	3	18	1	0	0	31	1	6	18	1	3	7	4	17	0	5	57	19	3	13	1
denovo230638	Bacteroidetes	[Saprospirae]	[Saprospirales]	Chitinophagaceae	Unclassified	2	2	2	2	8	1	4	17	6	7	3	9	2	10	0	3	7	3	1	1	19	10	13	7	2	7	2	5	12	1	8	35	8	16	4	1
denovo111714	Bacteroidetes	[Saprospirae]	[Saprospirales]	Chitinophagaceae	Unclassified	38	0	1	0	21	3	1	0	7	8	3	0	1	0	9	2	0	26	0	0	0	33	25	8	3	1	0	2	30	21	0	0	0	0	0	10
denovo182	Bacteroidetes	Flavobacteriia	Flavobacteriales	Cryomorphaceae	Unclassified	20	4	8	1	0	9	10	3	2	0	0	0	8	1	4	27	5	1	6	1	6	1	1	24	2	0	2	4	2	2	5	2	10	1	39	5
denovo140899	Bacteroidetes	Cytophagia	Cytophagales	Unclassified	Unclassified	82	9	0	3	1	6	3	0	5	0	2	1	0	0	1	2	0	12	7	1	0	5	0	1	4	0	15	1	7	63	2	1	0	2	14	4
denovo20345	Bacteroidetes	Flavobacteriia	Flavobacteriales	Cryomorphaceae	Fluviicola	0	13	4	0	9	2	8	1	2	6	0	0	10	0	3	0	0	13	0	1	0	8	0	0	3	0	0	2	6	0	0	0	152	0	12	0
denovo262663	Bacteroidetes	[Saprospirae]	[Saprospirales]	Chitinophagaceae	Sediminibacterium	0	10	0	2	11	0	9	1	3	8	2	3	1	7	0	0	6	2	0	7	13	0	12	11	4	5	7	5	29	0	3	16	39	18	11	2
denovo283021	Bacteroidetes	[Saprospirae]	[Saprospirales]	Chitinophagaceae	Unclassified	0	5	14	3	0	0	0	1	0	0	1	3	2	5	17	0	0	57	0	2	1	1	10	0	0	4	1	1	0	38	17	1	0	0	0	49
denovo114872	Bacteroidetes	Sphingobacteriia	Sphingobacteriales	Unclassified	Unclassified	3	0	10	0	3	2	0	0	0	0	0	0	0	1	34	1	0	8	121	0	0	9	0	0	3	3	1	0	0	0	1	2	0	0	2	55
denovo63098	Bacteroidetes	Cytophagia	Cytophagales	Cytophagaceae	Flectobacillus	1	23	0	0	2	2	1	0	3	12	5	1	2	6	0	12	17	2	4	3	4	0	4	1	1	3	34	2	22	3	5	39	29	0	20	0
denovo175210	Bacteroidetes	[Saprospirae]	[Saprospirales]	Chitinophagaceae	Unclassified	4	11	1	7	5	0	5	10	0	4	8	27	0	6	0	0	16	12	0	4	44	8	4	11	7	1	0	16	0	0	8	0	25	5	15	2
denovo215562	Bacteroidetes	[Saprospirae]	[Saprospirales]	Chitinophagaceae	Sediminibacterium	2	2	2	4	6	2	5	1	1	3	6	5	3	12	0	3	8	2	2	1	29	6	3	24	5	8	3	5	8	0	13	19	4	31	5	0
denovo16756	Bacteroidetes	Sphingobacteriia	Sphingobacteriales	Unclassified	Unclassified	1	2	11	0	0	0	0	0	0	1	0	1	0	1	0	5	0	4	0	2	9	0	0	2	2	1	0	2	0	1	63	0	3	1	7	1
denovo151532	Bacteroidetes	Flavobacteriia	Flavobacteriales	Cryomorphaceae	Unclassified	3	15	0	0	0	3	29	0	9	1	1	0	0	0	0	0	1	10	0	15	3	0	0	1	10	2	0	14	12	5	0	0	81	0	37	16
denovo205139	Bacteroidetes	[Saprospirae]	[Saprospirales]	Chitinophagaceae	Unclassified	1	9	0	0	2	0	1	1	1	20	1	0	3	11	0	1	13	0	0	0	12	2	4	9	0	2	24	1	17	1	2	78	32	2	18	2
denovo302617	Bacteroidetes	Cytophagia	Cytophagales	Cyclobacteriaceae	Unclassified	2	13	1	0	1	0	7	3	1	18	3	2	4	15	0	7	33	2	0	1	3	0	4	1	0	4	18	0	27	1	2	66	20	9	12	0
denovo263096	Bacteroidetes	Flavobacteriia	Flavobacteriales	Flavobacteriaceae	Flavobacterium	0	1	4	17	15	6	2	0	4	25	0	4	0	3	0	0	2	2	0	35	11	16	11	3	5	3	2	8	40	8	13	1	1	1	21	16
denovo207266	Bacteroidetes	[Saprospirae]	[Saprospirales]	Chitinophagaceae	Unclassified	5	0	4	30	2	2	1	1	1	7	2	0	0	0	0	134	0	3	37	0	0	2	1	2	3	1	22	2	17	2	2	1	0	0	0	2
denovo235925	Bacteroidetes	Sphingobacteriia	Sphingobacteriales	Unclassified	Unclassified	11	4	0	11	3	1	2	3	4	1	3	3	4	1	1	1	20	13	0	2	5	0	0	0	1	2	30	3	0	3	15	0	34	15	21	3
denovo264916	Bacteroidetes	Sphingobacteriia	Sphingobacteriales	Sphingobacteriaceae	Unclassified	3	2	8	1	0	0	6	2	1	8	6	6	1	6	0	10	4	1	0	2	12	6	13	75	0	25	4	3	0	1	2	6	0	41	1	6
denovo249774	Bacteroidetes	[Saprospirae]	[Saprospirales]	Chitinophagaceae	Unclassified	0	23	1	0	0	0	7	1	2	2	1	0	0	1	0	3	70	1	0	0	1	1	0	0	0	5	1	1	1	0	7	10	74	2	79	0
denovo205057	Bacteroidetes	Sphingobacteriia	Sphingobacteriales	Unclassified	Unclassified	93	0	0	14	0	0	7	0	10	1	0	0	0	0	0	0	0	8	0	0	30	0	6	2	15	10	0	2	0	0	59	1	0	16	0	10
denovo307582	Bacteroidetes	[Saprospirae]	[Saprospirales]	Chitinophagaceae	Unclassified	0	20	0	1	0	0	2	0	1	1	1	0	0	0	1	0	16	10	3	9	0	1	1	0	1	21	136	14	0	1	1	1	2	0	41	11
denovo268046	Bacteroidetes	Flavobacteriia	Flavobacteriales	Flavobacteriaceae	Flavobacterium	17	0	0	0	2	5	0	36	3	14	2	0	0	0	3	0	13	3	0	0	0	0	75	18	13	1	0	2	44	18	0	0	0	0	21	13
denovo46602	Bacteroidetes	[Saprospirae]	[Saprospirales]	Chitinophagaceae	Unclassified	0	2	0	1	3	0	5	0	1	10	53	9	0	2	0	6	7	0	0	1	0	0	23	0	0	19	59	10	8	2	4	51	16	0	10	3
denovo284309	Bacteroidetes	Cytophagia	Cytophagales	Cytophagaceae	Siphonobacter	1	12	0	3	5	0	5	5	4	14	2	0	10	8	0	13	11	2	2	3	8	11	18	11	6	5	12	3	15	7	5	45	26	8	24	1
denovo67067	Bacteroidetes	Flavobacteriia	Flavobacteriales	Flavobacteriaceae	Flavobacterium	0	0	0	0	0	0	0	0	1	0	0	70	0	1	0	2	0	0	0	0	0	0	0	0	1	29	2	1	1	0	0	0	3	180	0	0
denovo18168	Bacteroidetes	Flavobacteriia	Flavobacteriales	Cryomorphaceae	Fluviicola	1	3	0	6	6	2	5	7	0	5	3	0	0	0	0	6	3	1	0	29	36	2	8	0	3	0	9	5	1	2	89	1	1	1	13	0
denovo162009	Bacteroidetes	Sphingobacteriia	Sphingobacteriales	Sphingobacteriaceae	Unclassified	3	2	0	1	2	0	2	10	7	8	8	28	2	3	0	0	1	7	0	5	3	41	1	0	3	13	23	1	5	1	10	65	0	48	2	0
denovo179829	Bacteroidetes	Cytophagia	Cytophagales	Cytophagaceae	Emticicia	3	0	40	1	0	0	0	20	5	1	7	0	4	0	10	3	1	1	121	1	1	9	0	0	1	35	30	0	1	2	2	2	0	0	17	0
denovo294954	Bacteroidetes	[Saprospirae]	[Saprospirales]	Chitinophagaceae	Unclassified	1	5	1	0	2	1	5	0	1	6	44	5	0	2	1	16	3	5	0	0	0	0	29	0	1	31	61	6	9	0	5	46	23	0	7	4
denovo265826	Bacteroidetes	Flavobacteriia	Flavobacteriales	Cryomorphaceae	Fluviicola	1	1	1	0	7	3	14	0	0	7	1	0	0	3	0	0	0	2	0	1	1	0	1	0	0	1	7	6	1	0	53	0	0	1	7	4
denovo38155	Bacteroidetes	[Saprospirae]	[Saprospirales]	Chitinophagaceae	Unclassified	3	0	0	0	0	0	0	0	0	0	0	0	0	0	8	0	0	0	297	7	0	7	0	0	0	0	0	0	0	0	0	0	0	0	0	0
denovo137345	Bacteroidetes	[Saprospirae]	[Saprospirales]	Saprospiraceae	Haliscomenobacter	0	0	1	8	0	0	0	0	0	1	0	2	0	0	1	0	1	0	284	1	0	2	2	0	0	2	3	1	0	1	0	7	7	0	0	0
denovo111191	Bacteroidetes	Flavobacteriia	Flavobacteriales	Cryomorphaceae	Unclassified	0	1	0	2	27	0	1	1	0	3	0	17	13	8	0	4	0	1	0	3	0	3	2	1	0	10	1	0	1	0	4	5	1	206	1	3
denovo33649	Bacteroidetes	[Saprospirae]	[Saprospirales]	Chitinophagaceae	Unclassified	4	12	3	6	0	0	9	4	2	24	8	1	4	15	5	3	21	4	0	1	12	7	1	6	1	10	2	5	47	0	6	12	49	10	30	1
denovo15812	Bacteroidetes	[Saprospirae]	[Saprospirales]	Chitinophagaceae	Unclassified	3	0	0	0	0	0	0	0	0	0	0	0	0	0	11	0	0	0	302	11	0	2	0	0	0	0	0	0	0	0	0	0	0	0	0	0
denovo284854	Bacteroidetes	Sphingobacteriia	Sphingobacteriales	Unclassified	Unclassified	0	0	0	0	0	0	0	1	0	0	0	0	0	0	0	1	0	0	327	0	0	0	0	0	1	0	0	0	0	0	0	0	0	0	0	0
denovo284424	Bacteroidetes	Flavobacteriia	Flavobacteriales	Cryomorphaceae	Unclassified	6	3	0	0	25	0	2	0	4	36	0	0	0	5	0	10	6	2	0	1	59	0	5	53	1	4	39	0	2	0	10	0	36	0	12	0
denovo149855	Bacteroidetes	Cytophagia	Cytophagales	Unclassified	Unclassified	36	0	2	1	1	10	1	1	7	0	0	2	0	0	18	11	0	35	2	15	0	27	5	10	1	0	22	1	1	84	5	3	0	1	6	24
denovo181850	Bacteroidetes	[Saprospirae]	[Saprospirales]	Chitinophagaceae	Unclassified	4	8	7	1	2	0	11	16	3	5	5	18	6	22	2	2	10	4	0	0	4	2	4	5	1	6	5	9	24	0	9	54	22	43	8	0
denovo212385	Bacteroidetes	[Saprospirae]	[Saprospirales]	Chitinophagaceae	Sediminibacterium	3	1	5	6	4	2	12	2	1	4	4	18	8	17	0	3	7	4	1	0	31	4	4	10	4	8	17	7	20	0	19	32	7	39	11	2
denovo227195	Bacteroidetes	Sphingobacteriia	Sphingobacteriales	Unclassified	Unclassified	2	1	8	1	0	0	0	1	1	1	1	0	0	3	1	2	0	6	0	4	11	0	1	2	1	1	9	2	1	0	91	1	4	1	7	1
denovo42066	Bacteroidetes	[Saprospirae]	[Saprospirales]	Chitinophagaceae	Sediminibacterium	10	12	0	4	0	2	31	13	3	3	1	2	11	2	0	0	7	1	1	4	7	7	15	6	7	0	2	37	137	1	15	2	1	1	3	1
denovo36317	Bacteroidetes	Flavobacteriia	Flavobacteriales	Cryomorphaceae	Fluviicola	2	7	1	1	2	8	25	0	4	9	21	31	2	17	2	3	10	2	0	7	16	0	4	2	5	33	24	19	16	1	15	2	11	6	38	7
denovo112735	Bacteroidetes	Sphingobacteriia	Sphingobacteriales	Unclassified	Unclassified	0	24	0	1	0	1	111	0	3	14	1	0	0	0	0	0	47	4	0	0	0	0	1	1	24	0	0	61	0	2	0	0	16	1	45	0
denovo190353	Bacteroidetes	Sphingobacteriia	Sphingobacteriales	Unclassified	Unclassified	1	0	2	0	4	6	6	3	3	31	10	37	1	1	0	0	10	16	0	7	0	0	26	0	18	22	3	18	105	2	2	2	1	10	4	6
denovo113813	Bacteroidetes	Sphingobacteriia	Sphingobacteriales	Unclassified	Unclassified	0	21	0	87	45	2	35	0	2	4	34	1	0	1	0	1	11	3	0	6	0	1	0	1	34	13	0	46	0	1	0	4	0	0	2	3
denovo272322	Bacteroidetes	Flavobacteriia	Flavobacteriales	Cryomorphaceae	Fluviicola	84	1	0	4	1	4	8	4	8	5	1	1	1	1	3	1	2	5	0	2	64	0	5	7	18	5	4	3	3	5	22	1	0	4	2	3
denovo56137	Bacteroidetes	[Saprospirae]	[Saprospirales]	Unclassified	Unclassified	0	14	0	1	1	0	2	3	1	2	0	1	7	0	0	0	0	1	0	1	0	0	0	0	1	2	1	0	0	0	0	0	37	0	92	0
denovo157154	Bacteroidetes	[Saprospirae]	[Saprospirales]	Chitinophagaceae	Unclassified	8	10	3	2	1	0	2	17	0	2	9	2	4	5	3	1	3	1	1	0	11	40	20	154	0	5	10	0	0	1	9	13	4	17	2	0
denovo302121	Bacteroidetes	[Saprospirae]	[Saprospirales]	Chitinophagaceae	Sediminibacterium	1	2	8	4	3	0	11	5	4	5	2	15	6	25	0	2	10	5	2	1	46	3	4	15	3	11	16	2	19	0	15	22	13	46	7	1
denovo15999	Bacteroidetes	Flavobacteriia	Flavobacteriales	Cryomorphaceae	Fluviicola	1	9	0	0	11	0	5	1	5	73	2	4	0	15	0	10	9	10	3	2	15	0	9	0	2	24	24	18	37	7	11	0	2	0	16	41
denovo175146	Bacteroidetes	Sphingobacteriia	Sphingobacteriales	Unclassified	Unclassified	0	22	0	87	48	1	28	0	0	6	32	0	0	0	0	0	14	3	0	9	0	0	1	3	58	8	0	45	0	0	0	2	0	0	1	3
denovo242389	Bacteroidetes	Sphingobacteriia	Sphingobacteriales	Unclassified	Unclassified	1	0	0	19	0	0	0	0	1	1	2	0	3	3	53	0	2	15	0	0	0	0	1	0	4	1	262	0	0	0	0	5	0	0	0	8
denovo295684	Bacteroidetes	[Saprospirae]	[Saprospirales]	Chitinophagaceae	Sediminibacterium	1	0	4	2	25	0	7	13	0	7	5	3	3	51	0	3	2	4	0	0	29	0	2	5	3	8	6	7	3	2	37	24	4	44	6	2
denovo210993	Bacteroidetes	Sphingobacteriia	Sphingobacteriales	Unclassified	Unclassified	1	0	4	1	3	9	7	3	4	31	8	40	1	1	0	0	3	21	0	14	0	0	43	0	20	19	7	22	99	0	1	6	2	9	3	2
denovo75768	Bacteroidetes	[Saprospirae]	[Saprospirales]	Saprospiraceae	Unclassified	0	0	0	0	0	0	0	0	1	0	0	0	2	0	0	0	0	0	288	1	1	88	3	0	0	1	0	1	0	0	0	0	0	0	0	0
denovo22325	Bacteroidetes	Cytophagia	Cytophagales	Cyclobacteriaceae	Unclassified	0	0	0	0	0	0	0	23	0	0	0	0	0	0	24	0	0	0	62	0	0	136	0	0	0	0	0	0	93	42	1	3	0	0	1	1
denovo204292	Bacteroidetes	Flavobacteriia	Flavobacteriales	Flavobacteriaceae	Flavobacterium	18	1	0	3	0	35	20	5	22	1	1	3	0	1	0	0	2	1	0	6	6	1	1	36	16	0	4	25	5	0	1	2	0	3	6	30
denovo121967	Bacteroidetes	Sphingobacteriia	Sphingobacteriales	Unclassified	Unclassified	0	0	2	10	281	0	0	0	0	1	1	0	0	0	45	3	1	15	0	1	1	1	0	0	0	2	0	1	2	8	3	8	1	0	1	1
denovo206775	Bacteroidetes	Sphingobacteriia	Sphingobacteriales	Unclassified	Unclassified	18	23	0	10	5	3	10	7	1	8	0	1	2	0	0	0	17	8	0	22	6	0	0	1	1	1	30	9	0	3	21	2	54	25	21	9
denovo298195	Bacteroidetes	Cytophagia	Cytophagales	Cytophagaceae	Leadbetterella	0	5	2	21	3	1	5	24	8	2	2	64	1	1	0	0	0	1	0	3	0	5	1	1	2	10	15	7	6	4	0	13	0	197	6	4
denovo172835	Bacteroidetes	Flavobacteriia	Flavobacteriales	Flavobacteriaceae	Flavobacterium	161	0	0	1	4	0	1	3	4	0	0	0	0	3	0	0	1	0	0	0	24	3	3	167	0	2	0	1	1	0	0	9	0	21	1	0
denovo156159	Bacteroidetes	Bacteroidia	Bacteroidales	Porphyromonadaceae	Paludibacter	0	2	0	1	3	0	1	5	6	0	3	131	1	2	0	110	0	0	2	1	0	2	3	0	0	29	0	0	1	0	87	0	2	3	27	0
denovo18687	Bacteroidetes	Flavobacteriia	Flavobacteriales	Cryomorphaceae	Fluviicola	5	0	0	9	92	0	3	26	11	16	46	0	1	6	0	3	0	15	0	19	3	7	9	4	0	21	14	8	0	0	61	0	0	25	3	19
denovo305711	Bacteroidetes	Sphingobacteriia	Sphingobacteriales	Unclassified	Unclassified	0	1	1	19	14	2	3	23	3	0	0	2	1	2	16	1	0	3	0	110	0	61	2	0	7	3	2	19	6	29	26	14	2	2	8	52
denovo148590	Bacteroidetes	Sphingobacteriia	Sphingobacteriales	Unclassified	Unclassified	0	1	1	16	0	2	55	0	8	24	11	1	0	1	0	0	14	0	0	2	0	0	141	20	47	4	3	15	16	2	44	0	1	2	0	4
denovo307982	Bacteroidetes	[Saprospirae]	[Saprospirales]	Saprospiraceae	Lewinella	0	1	1	0	0	72	0	0	18	1	0	0	0	1	1	0	129	3	0	31	0	1	0	1	14	1	1	25	131	4	0	0	0	2	0	10
denovo161786	Bacteroidetes	Sphingobacteriia	Sphingobacteriales	Sphingobacteriaceae	Unclassified	5	4	0	0	7	2	4	17	14	7	19	62	1	0	0	0	0	7	0	6	6	47	2	1	3	23	22	3	4	3	14	92	4	51	1	1
denovo283993	Bacteroidetes	[Saprospirae]	[Saprospirales]	Chitinophagaceae	Unclassified	1	0	4	0	0	118	3	0	39	0	0	0	0	0	17	1	0	28	0	9	0	0	0	0	31	0	1	49	83	33	0	0	0	0	0	47
denovo264273	Bacteroidetes	[Saprospirae]	[Saprospirales]	Saprospiraceae	Unclassified	0	0	1	0	0	22	0	0	11	1	0	0	0	0	3	0	3	75	0	95	0	0	0	1	41	2	1	50	21	126	0	0	1	0	1	8
denovo24082	Bacteroidetes	Unclassified	Unclassified	Unclassified	Unclassified	0	0	215	0	0	0	0	0	0	1	0	0	4	0	3	1	0	34	0	3	0	0	1	0	25	0	0	0	20	155	0	0	1	0	0	2
denovo58259	Bacteroidetes	[Saprospirae]	[Saprospirales]	Chitinophagaceae	Unclassified	22	9	24	23	7	0	5	8	1	17	12	34	9	5	0	1	8	15	3	3	20	1	1	0	4	26	21	3	16	0	12	1	9	151	2	1
denovo199884	Bacteroidetes	Sphingobacteriia	Sphingobacteriales	Unclassified	Unclassified	0	0	16	1	0	12	4	0	40	83	47	0	17	0	0	0	12	56	0	4	0	1	0	0	67	3	0	9	2	16	1	2	0	0	26	58
denovo302618	Bacteroidetes	Sphingobacteriia	Sphingobacteriales	Unclassified	Unclassified	0	0	26	0	0	1	0	0	0	1	0	0	1	1	1	0	0	5	432	4	1	0	0	0	0	0	0	0	0	2	16	0	0	0	1	1
denovo303394	Bacteroidetes	[Saprospirae]	[Saprospirales]	Chitinophagaceae	Sediminibacterium	0	0	0	0	0	0	0	0	0	0	0	0	0	0	1	0	0	0	496	0	0	0	0	0	0	0	0	0	0	0	0	0	0	0	0	0
denovo91743	Bacteroidetes	Cytophagia	Cytophagales	Unclassified	Unclassified	3	25	1	16	0	0	9	9	0	9	3	3	29	12	0	5	28	3	0	2	65	15	19	91	2	33	13	2	2	2	12	13	16	38	10	2
denovo301415	Bacteroidetes	Flavobacteriia	Flavobacteriales	Cryomorphaceae	Fluviicola	5	3	0	5	20	1	11	11	1	6	8	0	1	1	5	14	0	8	0	47	48	2	21	0	1	2	12	6	0	3	134	0	0	0	24	0
denovo13080	Bacteroidetes	Flavobacteriia	Flavobacteriales	Cryomorphaceae	Unclassified	2	8	0	2	0	2	6	0	15	6	5	43	77	4	1	0	3	117	0	4	0	0	3	0	37	68	0	7	0	51	4	5	15	0	23	1
denovo13056	Bacteroidetes	Flavobacteriia	Flavobacteriales	Cryomorphaceae	Fluviicola	96	2	0	18	2	7	6	8	9	1	1	0	1	1	7	2	1	11	0	0	85	1	7	2	17	9	4	5	5	7	39	0	0	4	1	6
denovo163883	Bacteroidetes	Sphingobacteriia	Sphingobacteriales	Unclassified	Unclassified	0	0	33	43	10	1	30	3	20	27	31	2	0	13	0	0	3	4	0	7	0	0	6	0	4	110	34	29	0	2	5	4	4	87	13	2
denovo260197	Bacteroidetes	[Saprospirae]	[Saprospirales]	Chitinophagaceae	Unclassified	0	0	0	0	0	0	0	0	0	0	0	0	0	0	0	1	0	0	498	0	0	29	0	0	0	0	0	0	0	0	0	0	0	0	0	0
denovo192686	Bacteroidetes	[Saprospirae]	[Saprospirales]	Chitinophagaceae	Unclassified	0	1	2	0	4	3	3	0	2	19	12	68	0	10	0	0	15	0	0	1	31	1	0	0	1	11	33	3	8	0	50	53	13	171	6	12
denovo46076	Bacteroidetes	Flavobacteriia	Flavobacteriales	Cryomorphaceae	Fluviicola	0	15	6	17	23	4	5	0	2	7	10	13	8	9	0	0	12	1	1	18	39	39	14	8	16	4	3	10	68	17	64	42	22	6	38	6
denovo81851	Bacteroidetes	Sphingobacteriia	Sphingobacteriales	Unclassified	Unclassified	0	8	2	4	27	2	7	0	20	6	17	3	2	2	0	21	1	53	3	12	3	7	14	0	10	31	7	25	15	17	12	1	4	0	19	212
denovo105885	Bacteroidetes	Sphingobacteriia	Sphingobacteriales	Unclassified	Unclassified	0	1	0	4	3	20	7	2	12	0	0	27	7	3	0	166	26	21	0	1	0	1	0	0	10	10	39	4	0	10	30	0	94	30	52	1
denovo44677	Bacteroidetes	Flavobacteriia	Flavobacteriales	Cryomorphaceae	Fluviicola	5	0	0	25	133	2	11	31	10	12	51	0	6	5	1	1	0	17	0	16	13	10	19	1	1	15	26	5	1	2	87	0	0	35	5	32
denovo166350	Bacteroidetes	Sphingobacteriia	Sphingobacteriales	Unclassified	Unclassified	0	0	21	0	3	0	0	0	0	2	0	0	0	0	0	0	65	8	0	327	1	0	0	0	12	0	0	6	120	17	1	0	1	0	1	13
denovo164987	Bacteroidetes	Flavobacteriia	Flavobacteriales	Cryomorphaceae	Fluviicola	1	21	1	0	11	0	15	1	5	98	12	12	0	29	1	22	9	17	4	6	13	0	15	2	1	18	40	19	82	14	30	0	4	2	19	67
denovo292952	Bacteroidetes	Sphingobacteriia	Sphingobacteriales	Unclassified	Unclassified	79	5	0	2	1	1	11	1	2	2	5	3	2	2	0	19	3	20	0	8	44	0	21	75	24	10	77	22	5	1	50	9	0	72	24	3
denovo179639	Bacteroidetes	Sphingobacteriia	Sphingobacteriales	Unclassified	Unclassified	73	9	0	1	2	2	14	0	5	1	10	2	2	2	0	25	0	9	0	8	53	0	15	70	14	6	83	16	1	0	81	15	0	65	16	4
denovo3666	Bacteroidetes	[Saprospirae]	[Saprospirales]	Chitinophagaceae	Sediminibacterium	21	7	0	10	0	5	39	28	13	8	12	12	5	4	0	0	21	5	1	5	8	8	39	3	20	2	1	44	208	2	20	13	4	12	5	3
denovo145551	Bacteroidetes	[Saprospirae]	[Saprospirales]	Chitinophagaceae	Unclassified	0	1	88	4	13	0	0	0	0	6	29	0	0	0	4	106	0	9	44	50	0	10	237	1	2	1	0	2	1	3	3	1	0	1	1	3
denovo195132	Bacteroidetes	Flavobacteriia	Flavobacteriales	Cryomorphaceae	Unclassified	14	10	5	2	2	3	9	0	12	34	36	0	0	29	0	1	16	11	0	4	27	0	24	0	4	20	177	3	1	0	2	1	34	3	133	9
denovo281127	Bacteroidetes	Sphingobacteriia	Sphingobacteriales	Unclassified	Unclassified	0	1	48	42	9	0	52	0	39	37	36	5	0	13	0	0	1	4	0	9	0	0	4	0	3	106	56	41	0	5	14	1	1	94	15	3
denovo205390	Bacteroidetes	Sphingobacteriia	Sphingobacteriales	Unclassified	Unclassified	18	6	1	31	47	15	14	28	28	1	8	3	0	14	4	10	1	3	0	1	0	17	1	26	7	9	0	33	3	6	14	0	6	7	181	27
denovo210340	Bacteroidetes	Sphingobacteriia	Sphingobacteriales	Unclassified	Unclassified	21	0	19	5	4	0	5	185	2	16	35	0	0	0	25	0	1	0	0	0	217	2	3	51	1	8	26	0	3	3	0	1	0	23	3	5
denovo278457	Bacteroidetes	Flavobacteriia	Flavobacteriales	Cryomorphaceae	Unclassified	0	4	16	0	0	2	2	1	13	29	52	0	1	0	0	0	19	5	0	33	2	0	2	1	4	21	292	7	0	2	0	0	129	0	19	0
denovo50957	Bacteroidetes	[Saprospirae]	[Saprospirales]	Chitinophagaceae	Sediminibacterium	9	5	12	11	28	3	21	14	7	5	4	25	14	34	0	7	23	4	1	1	79	6	11	12	9	21	31	15	47	2	34	49	11	64	18	3
denovo103450	Bacteroidetes	Flavobacteriia	Flavobacteriales	Flavobacteriaceae	Flavobacterium	94	41	0	19	1	13	26	16	15	48	2	2	0	14	1	24	3	3	0	35	20	0	0	9	27	0	0	41	38	15	0	2	3	0	105	62
denovo38138	Bacteroidetes	[Saprospirae]	[Saprospirales]	Saprospiraceae	Unclassified	0	0	0	0	332	15	0	1	2	0	0	0	0	0	1	0	2	0	0	129	0	0	0	0	22	0	1	32	1	86	1	2	2	3	0	70
denovo35045	Bacteroidetes	[Saprospirae]	[Saprospirales]	Saprospiraceae	Unclassified	0	0	0	0	0	0	0	0	0	0	0	1	0	0	0	1	685	0	1	0	1	0	0	0	0	1	7	1	2	0	2	0	0	0	1	1
denovo287401	Bacteroidetes	[Saprospirae]	[Saprospirales]	Saprospiraceae	Unclassified	2	2	5	0	0	36	34	0	44	7	7	0	10	1	0	20	52	38	0	33	1	0	1	0	18	129	0	26	3	6	0	1	1	0	121	109
denovo23787	Bacteroidetes	[Saprospirae]	[Saprospirales]	Saprospiraceae	Unclassified	0	0	2	0	0	47	0	0	15	0	1	0	0	0	2	0	3	113	0	191	0	2	0	0	53	1	1	87	47	140	0	0	0	1	1	6
denovo228605	Bacteroidetes	Flavobacteriia	Flavobacteriales	Flavobacteriaceae	Flavobacterium	0	0	13	24	75	56	9	0	52	5	2	0	1	51	1	0	20	0	0	8	2	1	129	17	4	9	68	35	2	26	5	0	0	9	18	63
denovo14133	Bacteroidetes	VC2_1_Bac22	Unclassified	Unclassified	Unclassified	0	0	0	51	0	0	0	258	2	3	0	0	78	0	60	2	2	142	0	0	4	4	25	0	6	12	0	1	0	23	0	17	97	2	0	0
denovo37112	Bacteroidetes	[Saprospirae]	[Saprospirales]	Chitinophagaceae	Unclassified	35	0	0	0	0	15	11	0	15	4	8	0	0	0	135	0	6	400	0	3	0	0	0	0	85	1	15	16	15	30	0	3	0	0	0	11
denovo226069	Bacteroidetes	Sphingobacteriia	Sphingobacteriales	Unclassified	Unclassified	7	19	0	13	2	9	47	2	25	17	96	0	13	8	0	52	20	36	12	75	4	1	7	0	14	127	11	86	1	5	15	1	0	6	68	7
denovo255903	Bacteroidetes	Flavobacteriia	Flavobacteriales	Cryomorphaceae	Unclassified	0	120	1	0	16	0	1	0	0	9	0	12	0	0	0	0	6	15	0	106	1	1	5	0	12	1	0	25	213	4	0	252	3	1	26	8
denovo298966	Bacteroidetes	[Saprospirae]	[Saprospirales]	Chitinophagaceae	Unclassified	0	0	485	22	8	10	8	0	33	1	7	0	0	0	1	35	0	2	0	72	0	0	0	0	11	19	5	13	0	15	2	0	0	1	0	99
denovo124445	Bacteroidetes	Flavobacteriia	Flavobacteriales	Cryomorphaceae	Fluviicola	4	1	1	22	15	3	57	0	12	27	37	40	5	17	0	6	15	40	0	42	30	4	2	9	7	96	81	27	95	5	19	1	1	37	64	4
denovo180934	Bacteroidetes	[Saprospirae]	[Saprospirales]	Chitinophagaceae	Sediminibacterium	6	1	14	13	11	5	33	14	3	6	8	27	10	54	0	4	22	6	2	2	97	10	3	11	6	22	57	16	78	3	35	90	16	84	36	4
denovo273460	Bacteroidetes	Sphingobacteriia	Sphingobacteriales	Unclassified	Unclassified	22	2	1	29	0	1	20	0	5	11	6	22	37	118	6	25	35	13	0	7	142	10	4	87	2	55	55	2	8	3	43	2	18	41	4	16
denovo102332	Bacteroidetes	Sphingobacteriia	Sphingobacteriales	Unclassified	Unclassified	132	1	5	64	169	25	1	15	39	2	9	27	14	4	14	25	4	19	3	27	15	0	7	1	24	11	4	14	5	11	17	0	53	47	46	1
denovo157442	Bacteroidetes	Sphingobacteriia	Sphingobacteriales	Unclassified	Unclassified	0	0	1	9	0	0	3	486	2	26	5	13	0	3	0	243	0	1	3	1	15	77	1	1	0	23	0	2	0	0	3	1	2	1	6	0
denovo206898	Bacteroidetes	Sphingobacteriia	Sphingobacteriales	Unclassified	Unclassified	49	24	10	56	14	26	14	13	21	7	57	7	3	2	50	40	15	60	27	5	1	12	6	8	21	40	22	21	50	13	29	6	17	5	94	63
denovo213351	Bacteroidetes	Sphingobacteriia	Sphingobacteriales	Unclassified	Unclassified	0	49	1	10	0	0	0	63	3	71	2	2	56	15	0	5	35	53	0	24	1	310	1	0	6	0	0	5	14	11	0	36	114	23	56	7
denovo291641	Bacteroidetes	Flavobacteriia	Flavobacteriales	Flavobacteriaceae	Flavobacterium	27	11	0	13	0	52	41	8	53	2	4	7	5	1	0	0	21	5	0	25	22	22	0	90	57	11	14	62	49	9	5	2	0	10	27	32
denovo47641	Bacteroidetes	Flavobacteriia	Flavobacteriales	Cryomorphaceae	Fluviicola	2	50	6	2	122	1	57	0	7	87	7	5	0	13	0	1	18	13	0	25	47	0	11	0	2	41	102	26	10	1	118	0	9	56	41	14
denovo82039	Bacteroidetes	[Saprospirae]	[Saprospirales]	Chitinophagaceae	Unclassified	0	0	0	0	13	14	44	0	4	0	8	5	0	1	0	0	125	138	0	5	0	0	0	1	45	1	594	31	21	2	0	23	61	0	23	0
denovo212493	Bacteroidetes	Flavobacteriia	Flavobacteriales	Cryomorphaceae	Unclassified	66	21	25	13	2	18	30	3	15	15	2	1	21	3	7	149	15	4	8	6	161	0	1	52	8	7	20	12	10	4	75	11	68	12	153	14
denovo158046	Bacteroidetes	Flavobacteriia	Flavobacteriales	Cryomorphaceae	Fluviicola	1	26	2	0	26	0	73	1	7	12	3	137	0	18	0	0	26	1	0	46	1	0	3	10	6	513	4	21	2	3	21	2	30	67	88	9
denovo200509	Bacteroidetes	Sphingobacteriia	Sphingobacteriales	Unclassified	Unclassified	34	0	0	49	0	4	21	0	4	11	14	24	32	181	3	34	44	8	0	7	219	16	3	93	1	69	93	1	5	5	76	2	5	65	5	16
denovo215306	Bacteroidetes	[Saprospirae]	[Saprospirales]	Saprospiraceae	Saprospira	4	16	28	80	4	53	4	19	28	8	25	15	10	0	0	137	14	34	4	92	0	53	0	262	30	9	7	13	21	21	8	8	34	70	73	25
denovo133063	Bacteroidetes	Flavobacteriia	Flavobacteriales	Cryomorphaceae	Fluviicola	93	0	0	10	0	0	2	1	2	1	8	39	1	0	67	0	0	0	0	2	557	0	1	520	10	5	1	0	0	0	20	0	0	1	0	4
denovo204468	Bacteroidetes	Flavobacteriia	Flavobacteriales	Cryomorphaceae	Fluviicola	7	12	321	5	26	5	16	0	6	21	34	41	0	32	0	2	35	70	0	23	54	18	11	0	3	83	191	53	12	9	18	0	98	1	70	64
denovo111253	Bacteroidetes	[Saprospirae]	[Saprospirales]	Chitinophagaceae	Unclassified	7	2	252	5	1	100	32	0	70	67	74	8	11	1	34	0	4	67	0	174	0	35	7	0	57	3	51	84	48	72	33	16	1	1	8	51
denovo270562	Bacteroidetes	Flavobacteriia	Flavobacteriales	Flavobacteriaceae	Flavobacterium	2	32	1	12	12	75	68	69	54	73	8	0	7	0	0	32	12	15	0	25	24	2	0	10	17	19	77	139	144	47	4	11	21	0	79	68
denovo146413	Bacteroidetes	Unclassified	Unclassified	Unclassified	Unclassified	0	0	0	0	0	0	0	0	0	0	0	0	0	0	0	0	0	0	1482	0	0	0	0	0	0	0	0	0	1	1	0	0	0	0	0	0
denovo109363	Bacteroidetes	[Saprospirae]	[Saprospirales]	Chitinophagaceae	Sediminibacterium	6	7	22	26	11	2	41	35	10	17	7	44	24	95	0	10	44	8	1	0	145	11	6	37	14	33	98	23	160	2	90	181	26	159	49	12
denovo172476	Bacteroidetes	[Saprospirae]	[Saprospirales]	Chitinophagaceae	Unclassified	0	120	64	3	37	10	5	2	0	45	4	1	0	6	0	0	37	114	3	5	4	16	0	0	21	0	91	31	484	21	2	4	191	3	370	4
denovo204211	Bacteroidetes	Flavobacteriia	Flavobacteriales	Flavobacteriaceae	Flavobacterium	17	9	0	18	21	44	2	9	21	8	3	38	0	13	0	3	17	8	0	15	333	143	78	127	10	5	25	22	372	28	5	71	16	11	94	24
denovo136729	Bacteroidetes	Sphingobacteriia	Sphingobacteriales	Sphingobacteriaceae	Unclassified	69	1	46	14	19	23	9	146	11	20	41	76	29	47	404	52	9	70	0	0	8	31	27	74	30	67	42	12	10	35	9	61	30	152	48	19
denovo130365	Bacteroidetes	Flavobacteriia	Flavobacteriales	Cryomorphaceae	Fluviicola	12	19	3	58	52	2	7	1	2	21	9	6	1	7	0	2	4	3	0	18	148	11	7	87	3	9	20	9	397	9	101	13	37	5	59	12
denovo294134	Bacteroidetes	Flavobacteriia	Flavobacteriales	Flavobacteriaceae	Flavobacterium	0	0	0	1	313	0	11	9	7	4	14	562	8	333	0	0	0	0	0	0	0	0	0	0	17	126	1	8	59	1	98	0	12	289	1	0
denovo248649	Bacteroidetes	Flavobacteriia	Flavobacteriales	Cryomorphaceae	Fluviicola	19	29	58	89	18	4	18	37	13	251	12	25	3	9	2	7	74	9	0	103	137	4	63	89	22	63	16	7	214	3	111	3	4	492	55	18
denovo34824	Bacteroidetes	Flavobacteriia	Flavobacteriales	Flavobacteriaceae	Flavobacterium	17	35	8	1	10	12	22	5	57	18	18	76	15	2	0	0	106	56	0	189	21	79	275	4	214	560	85	16	100	36	7	501	10	36	40	19
denovo88424	Bacteroidetes	Cytophagia	Cytophagales	Cytophagaceae	Unclassified	33	109	8	68	10	0	57	118	11	35	40	21	141	80	8	22	162	7	10	9	277	58	115	431	13	197	51	29	8	7	82	67	74	161	79	8
denovo237140	Bacteroidetes	[Saprospirae]	[Saprospirales]	Saprospiraceae	Unclassified	1	0	27	1	2	355	232	0	241	18	45	2	3	0	76	234	16	118	2	69	1	1	372	0	291	1	1	204	110	80	3	0	0	0	6	192
denovo73791	Bacteroidetes	Sphingobacteriia	Sphingobacteriales	Unclassified	Unclassified	41	130	9	92	18	22	14	1	25	19	33	7	25	21	28	17	16	150	0	32	157	140	194	82	102	13	4	38	149	21	135	170	0	12	88	167
denovo92674	Bacteroidetes	[Saprospirae]	[Saprospirales]	Chitinophagaceae	Unclassified	12	64	32	117	0	36	81	65	33	519	188	7	19	88	15	35	85	62	0	23	13	176	2	15	10	112	40	83	584	65	18	20	97	18	249	45
denovo90658	Bacteroidetes	[Saprospirae]	[Saprospirales]	Chitinophagaceae	Unclassified	70	105	30	223	0	3	58	121	15	97	73	17	70	85	53	86	357	59	1	4	67	46	5	115	5	221	57	12	8	5	63	52	522	45	469	1
denovo266447	Bacteroidetes	Sphingobacteriia	Sphingobacteriales	Unclassified	Unclassified	5	100	2	9	59	5	32	1	9	249	36	4	57	168	5	2	124	96	0	249	18	62	8	8	14	68	27	22	101	26	79	28	1176	88	375	123
denovo121572	Bacteroidetes	Flavobacteriia	Flavobacteriales	Flavobacteriaceae	Flavobacterium	252	81	1	213	15	102	155	146	133	16	9	10	1	0	16	14	8	11	1	142	143	86	249	54	132	7	122	168	468	40	1	329	26	23	85	97
denovo74889	Bacteroidetes	Flavobacteriia	Flavobacteriales	Flavobacteriaceae	Flavobacterium	378	147	3	6	15	68	29	206	93	14	6	19	32	80	3	23	30	37	13	155	39	69	1	434	110	27	510	88	105	41	4	29	1	186	187	40
denovo219675	Bacteroidetes	Flavobacteriia	Flavobacteriales	Cryomorphaceae	Unclassified	83	63	0	109	3	15	73	97	15	76	114	27	40	151	10	82	213	178	2	15	458	12	80	0	70	46	226	62	25	35	52	215	28	561	147	73
denovo235304	Bacteroidetes	Flavobacteriia	Flavobacteriales	Cryomorphaceae	Unclassified	88	100	1	141	2	106	47	34	70	220	243	131	21	431	6	156	85	70	0	166	165	8	70	63	53	197	81	72	15	50	260	8	117	195	106	91
denovo174794	Bacteroidetes	[Saprospirae]	[Saprospirales]	Chitinophagaceae	Sediminibacterium	24	79	39	67	114	16	139	73	31	64	70	140	45	207	4	29	90	60	11	10	463	47	86	358	70	110	106	90	130	12	176	285	75	367	83	12
denovo252344	Bacteroidetes	[Saprospirae]	[Saprospirales]	Chitinophagaceae	Sediminibacterium	32	23	61	50	91	27	170	104	45	44	79	210	55	185	1	29	131	24	22	8	550	31	118	289	81	159	113	114	45	7	219	231	57	537	83	10
denovo110484	Bacteroidetes	Flavobacteriia	Flavobacteriales	Cryomorphaceae	Fluviicola	3	36	3	294	83	184	250	17	199	42	27	121	178	17	50	95	36	86	0	124	35	1	620	538	187	88	3	117	352	100	107	191	8	192	100	37
denovo48333	Bacteroidetes	Sphingobacteriia	Sphingobacteriales	Unclassified	Unclassified	75	30	0	54	9	14	130	5	29	185	119	48	204	128	20	8	113	226	0	52	139	10	139	108	88	95	222	85	159	40	204	253	117	712	295	70
denovo10463	Bacteroidetes	Flavobacteriia	Flavobacteriales	Flavobacteriaceae	Flavobacterium	283	82	0	10	0	5	98	28	10	10	23	33	0	0	0	1	24	20	33	181	2312	20	103	359	60	47	3	61	501	4	10	45	9	4	197	39
denovo103178	Bacteroidetes	Flavobacteriia	Flavobacteriales	Flavobacteriaceae	Flavobacterium	12	48	16	3	12	13	44	14	105	36	44	134	25	8	3	1	175	117	1	314	6	117	502	6	431	1061	144	30	209	68	10	884	11	59	64	46
denovo68071	Bacteroidetes	Flavobacteriia	Flavobacteriales	Cryomorphaceae	Unclassified	749	8	0	68	0	57	89	203	77	13	47	90	27	73	20	18	75	148	0	14	357	176	207	1	191	20	185	114	126	44	37	554	68	154	27	53
denovo168610	Bacteroidetes	Sphingobacteriia	Sphingobacteriales	Unclassified	Unclassified	26	0	27	0	14	291	34	0	367	80	168	2	238	1	596	33	7	859	2	367	0	1	43	0	139	236	701	49	8	446	0	215	106	0	36	133
denovo126167	Bacteroidetes	[Saprospirae]	[Saprospirales]	Unclassified	Unclassified	320	1	6	110	2	231	30	22	81	21	49	28	12	34	1612	23	30	812	3	13	301	1	1	0	413	34	2	98	93	1094	4	4	2	1	49	86
denovo119968	Bacteroidetes	Sphingobacteriia	Sphingobacteriales	Unclassified	Unclassified	96	44	1	70	2	22	191	8	42	237	144	50	239	160	23	12	179	319	0	55	174	4	122	90	111	119	312	103	220	31	269	327	23	1057	412	93
denovo116149	Bacteroidetes	[Saprospirae]	[Saprospirales]	Chitinophagaceae	Unclassified	6	100	29	50	108	36	257	43	61	59	28	72	5	354	0	85	75	69	0	84	250	6	0	5	106	375	243	192	609	17	1063	595	35	936	206	69
denovo54933	Bacteroidetes	[Saprospirae]	[Saprospirales]	Chitinophagaceae	Sediminibacterium	478	13	486	1	565	125	98	0	90	7	24	50	149	35	809	82	2	238	145	458	4	70	190	11	358	87	36	488	219	539	38	4	74	212	2	214
denovo244609	Bacteroidetes	[Saprospirae]	[Saprospirales]	Chitinophagaceae	Sediminibacterium	60	384	73	75	287	9	108	62	35	184	80	100	42	227	1	16	155	37	4	37	152	47	19	1065	58	104	116	98	629	19	63	1045	385	401	286	22
denovo40035	Bacteroidetes	[Saprospirae]	[Saprospirales]	Saprospiraceae	Aquirestis	464	12	186	1418	21	162	54	226	124	114	220	120	242	97	232	316	54	377	6	212	14	220	175	95	109	144	370	59	85	254	304	77	253	197	309	567
denovo46987	Bacteroidetes	Flavobacteriia	Flavobacteriales	Cryomorphaceae	Fluviicola	58	176	15	42	116	35	266	69	85	245	94	102	11	132	3	49	132	82	2	855	341	25	553	158	133	389	393	111	807	41	234	337	1029	427	638	129
denovo102462	Bacteroidetes	Cytophagia	Cytophagales	Cyclobacteriaceae	Unclassified	207	275	166	193	116	85	309	456	145	241	208	568	217	537	23	322	221	259	2	33	133	267	292	75	117	499	276	169	476	70	433	846	427	1076	288	67
denovo58329	Bacteroidetes	Cytophagia	Cytophagales	Cytophagaceae	Unclassified	61	809	17	153	252	120	170	93	92	616	167	34	101	269	12	376	991	175	144	92	447	45	180	222	207	236	1878	139	1200	179	130	2251	1107	88	950	58
denovo277271	Bacteroidetes	[Saprospirae]	[Saprospirales]	Chitinophagaceae	Sediminibacterium	140	330	227	235	322	181	438	384	221	244	210	471	314	856	47	73	378	431	9	71	1155	345	540	2715	403	245	725	438	993	230	496	1600	852	1248	657	131
denovo100541	Acidobacteria	[Chloracidobacteria]	PK29	Unclassified	Unclassified	0	0	0	0	0	5	0	0	1	0	0	0	0	0	0	0	1	1	0	8	0	0	0	0	2	0	0	7	16	4	0	0	0	0	0	10
denovo62673	Acidobacteria	[Chloracidobacteria]	PK29	Unclassified	Unclassified	6	2	0	0	0	3	1	0	4	0	0	0	0	0	1	0	0	5	0	0	0	0	0	0	4	0	0	6	4	1	0	0	0	0	0	25
denovo164909	Acidobacteria	Solibacteres	Solibacterales	[Bryobacteraceae]	Unclassified	0	0	33	6	0	0	12	0	0	1	4	1	1	1	0	1	6	3	7	0	0	0	2	0	2	7	7	1	0	0	6	8	0	4	3	1
denovo32475	Acidobacteria	[Chloracidobacteria]	PK29	Unclassified	Unclassified	21	0	0	0	2	6	3	0	7	0	1	0	0	0	2	7	0	8	8	5	0	0	22	0	5	0	0	7	5	3	0	0	0	0	0	16
denovo73420	Acidobacteria	[Chloracidobacteria]	PK29	Unclassified	Unclassified	0	0	0	0	0	24	1	0	7	0	0	0	0	0	1	0	2	2	0	9	0	0	0	0	11	0	0	15	72	10	0	0	0	0	0	25
denovo192169	Acidobacteria	Solibacteres	Solibacterales	[Bryobacteraceae]	Unclassified	1	0	295	0	30	8	18	0	6	0	0	0	1	0	6	0	0	2	12	14	1	0	0	4	19	6	0	20	7	0	6	1	14	2	0	1
denovo289690	Acidobacteria	[Chloracidobacteria]	PK29	Unclassified	Unclassified	287	61	1	2	55	222	29	0	98	4	17	0	0	0	63	99	0	152	218	133	1	1	319	0	158	0	0	134	199	83	0	1	0	0	0	485
denovo5290	Actinobacteria	Actinobacteria	Actinomycetales	ACK-M1	Unclassified	2	0	0	2	1	1	3	0	3	0	0	3	0	2	0	1	1	1	1	1	1	3	3	5	3	1	2	1	2	1	1	2	1	1	0	2
denovo293641	Actinobacteria	Actinobacteria	Actinomycetales	ACK-M1	Unclassified	1	2	0	1	0	0	0	5	0	0	1	2	3	2	1	2	1	6	2	2	1	0	1	2	1	2	0	0	2	0	0	1	1	4	1	0
denovo27290	Actinobacteria	Actinobacteria	Actinomycetales	ACK-M1	Unclassified	2	1	0	1	1	0	1	2	1	1	2	3	2	5	0	1	0	0	1	3	3	4	0	0	2	3	0	0	1	1	3	1	0	1	1	0
denovo100275	Actinobacteria	Actinobacteria	Actinomycetales	ACK-M1	Unclassified	0	0	0	2	1	0	1	1	0	0	1	3	3	3	0	1	0	0	1	0	2	1	6	3	2	2	1	0	1	1	2	1	1	7	3	0
denovo178660	Actinobacteria	Actinobacteria	Actinomycetales	Unclassified	Unclassified	0	0	0	0	0	0	0	0	1	0	0	0	0	0	0	0	0	0	0	0	0	0	0	0	11	0	0	36	0	0	0	0	0	0	3	0
denovo33547	Actinobacteria	Actinobacteria	Actinomycetales	ACK-M1	Unclassified	1	0	1	0	2	0	0	0	2	0	1	4	1	1	1	2	1	1	2	2	1	3	5	4	2	1	0	1	1	1	5	1	0	1	1	0
denovo200377	Actinobacteria	Actinobacteria	Actinomycetales	ACK-M1	Unclassified	1	1	1	0	0	2	1	1	2	0	0	0	1	1	1	1	1	2	4	2	4	4	4	2	0	4	1	1	0	1	3	0	1	2	1	0
denovo98731	Actinobacteria	Actinobacteria	Actinomycetales	ACK-M1	Unclassified	3	0	1	0	3	0	0	4	0	0	1	2	3	0	0	1	0	0	3	2	5	3	1	1	0	1	2	2	0	1	3	2	0	2	0	0
denovo25282	Actinobacteria	Actinobacteria	Actinomycetales	ACK-M1	Unclassified	2	0	1	0	3	0	1	1	1	0	1	2	1	2	0	0	1	0	1	4	1	1	6	2	1	1	2	1	0	2	3	2	3	3	0	1
denovo307642	Actinobacteria	Actinobacteria	Actinomycetales	ACK-M1	Unclassified	0	0	1	1	0	0	1	2	2	0	1	3	5	1	0	3	1	0	0	3	1	3	2	2	1	3	1	0	0	0	2	2	1	2	0	1
denovo303885	Actinobacteria	Acidimicrobiia	Acidimicrobiales	Unclassified	Unclassified	0	0	0	0	1	0	0	3	2	4	3	1	1	1	0	2	1	2	0	0	1	0	2	8	0	3	0	0	5	1	2	1	2	2	2	1
denovo179877	Actinobacteria	Actinobacteria	Actinomycetales	ACK-M1	Unclassified	1	0	0	0	1	1	1	2	4	1	1	0	1	1	0	3	1	6	1	0	2	4	1	1	1	0	0	3	1	2	2	2	1	2	0	2
denovo186478	Actinobacteria	Actinobacteria	Actinomycetales	ACK-M1	Unclassified	1	0	0	0	0	0	2	2	1	2	2	1	3	2	0	1	1	0	1	4	1	3	4	1	0	1	0	0	0	0	2	1	5	5	0	0
denovo263664	Actinobacteria	Actinobacteria	Actinomycetales	Unclassified	Unclassified	0	0	3	0	1	1	0	3	1	6	1	1	2	2	0	2	2	1	0	1	1	1	2	2	1	3	2	3	2	1	3	1	0	1	0	0
denovo214776	Actinobacteria	Actinobacteria	Actinomycetales	ACK-M1	Unclassified	0	1	0	0	1	1	1	1	3	0	1	0	0	1	0	2	0	3	5	0	2	1	3	4	4	4	1	1	0	1	4	1	0	2	2	0
denovo129189	Actinobacteria	Actinobacteria	Actinomycetales	ACK-M1	Unclassified	0	0	0	2	1	0	0	4	1	0	2	4	3	1	0	1	0	1	2	2	0	3	1	1	4	3	1	1	1	1	2	2	0	3	3	1
denovo203477	Actinobacteria	Actinobacteria	Actinomycetales	ACK-M1	Unclassified	2	1	0	0	2	0	2	3	1	0	1	2	4	0	0	0	0	0	3	2	1	2	2	4	0	2	0	2	2	2	4	3	1	2	0	0
denovo258820	Actinobacteria	Actinobacteria	Actinomycetales	Unclassified	Unclassified	0	1	3	1	1	0	3	2	1	0	0	1	3	1	1	1	0	1	0	2	0	5	1	0	0	1	1	0	1	0	4	5	1	5	3	1
denovo233171	Actinobacteria	Actinobacteria	Actinomycetales	ACK-M1	Unclassified	2	1	1	0	0	0	0	3	1	1	1	4	1	1	0	4	1	1	4	2	1	2	2	2	0	4	1	0	0	0	2	5	0	1	1	1
denovo100712	Actinobacteria	Actinobacteria	Actinomycetales	ACK-M1	Unclassified	0	1	3	0	0	1	1	4	4	0	4	2	1	1	0	1	0	3	0	4	1	4	5	2	1	1	0	0	0	0	4	0	1	2	1	0
denovo254053	Actinobacteria	Acidimicrobiia	Acidimicrobiales	Unclassified	Unclassified	2	1	2	1	0	0	0	2	2	1	2	1	0	3	0	3	1	1	3	0	0	0	0	5	0	1	2	0	0	1	0	1	0	11	0	1
denovo21048	Actinobacteria	Actinobacteria	Actinomycetales	ACK-M1	Unclassified	0	0	2	0	0	0	0	5	0	1	1	1	3	6	0	1	1	1	0	0	3	0	0	1	0	2	1	0	0	0	8	3	0	3	2	0
denovo145624	Actinobacteria	Actinobacteria	Actinomycetales	ACK-M1	Unclassified	2	0	4	0	0	0	4	0	1	1	1	1	4	2	1	2	2	1	0	0	1	2	6	1	2	4	0	0	0	0	1	1	0	4	2	1
denovo95969	Actinobacteria	Actinobacteria	Actinomycetales	ACK-M1	Unclassified	0	0	0	1	1	0	0	1	1	0	3	5	2	2	0	1	2	3	4	0	1	3	5	1	2	1	0	0	0	1	2	2	0	4	3	0
denovo128162	Actinobacteria	Actinobacteria	Actinomycetales	ACK-M1	Unclassified	0	1	0	1	2	0	0	6	2	1	0	3	3	1	1	2	1	1	0	5	0	0	1	0	3	1	2	1	0	3	2	0	2	2	2	0
denovo241018	Actinobacteria	Actinobacteria	Actinomycetales	ACK-M1	Unclassified	1	1	0	2	4	1	1	0	1	3	1	1	3	1	0	0	0	1	1	4	2	3	6	3	0	0	3	0	1	1	1	0	1	0	1	0
denovo286228	Actinobacteria	Actinobacteria	Actinomycetales	ACK-M1	Unclassified	0	0	3	0	3	1	3	2	1	0	0	1	0	2	0	3	1	0	1	3	3	4	3	5	1	6	0	2	1	1	1	1	0	1	0	0
denovo303220	Actinobacteria	Actinobacteria	Actinomycetales	ACK-M1	Unclassified	0	0	2	0	0	0	1	3	0	3	1	2	2	1	0	1	2	1	0	3	4	3	1	2	4	4	2	3	2	0	2	0	2	1	1	0
denovo63750	Actinobacteria	Actinobacteria	Actinomycetales	ACK-M1	Unclassified	1	0	2	0	0	0	1	3	1	1	0	3	4	1	0	1	0	1	2	1	1	2	6	3	1	3	0	1	1	0	1	2	0	5	1	1
denovo154058	Actinobacteria	Actinobacteria	Actinomycetales	ACK-M1	Unclassified	0	1	1	1	2	0	0	3	3	2	1	1	3	1	0	0	4	0	4	1	1	3	4	2	1	2	0	0	0	0	2	4	1	4	1	0
denovo67936	Actinobacteria	Actinobacteria	Actinomycetales	ACK-M1	Unclassified	3	1	3	0	0	0	0	2	3	0	2	2	2	1	2	2	0	1	1	1	3	6	4	3	1	2	0	0	0	2	0	3	0	2	0	0
denovo95568	Actinobacteria	Actinobacteria	Actinomycetales	ACK-M1	Unclassified	1	1	2	2	0	0	0	0	2	1	0	0	1	1	1	5	0	0	1	2	1	4	7	2	3	1	2	2	1	1	0	1	1	4	2	0
denovo8221	Actinobacteria	Actinobacteria	Actinomycetales	ACK-M1	Unclassified	1	1	3	2	2	0	1	2	2	2	0	2	0	1	2	3	0	4	2	2	0	0	2	2	3	1	0	0	1	2	1	1	2	4	0	2
denovo4186	Actinobacteria	Actinobacteria	Actinomycetales	ACK-M1	Unclassified	1	0	0	1	1	0	2	2	2	3	2	1	3	1	0	1	0	1	1	0	0	6	7	3	2	0	0	1	3	0	1	1	0	3	0	0
denovo113876	Actinobacteria	Actinobacteria	Actinomycetales	ACK-M1	Unclassified	0	2	1	0	4	0	3	2	3	2	1	4	3	0	0	2	0	1	1	1	2	2	4	1	0	1	0	1	0	0	3	2	1	4	2	0
denovo92711	Actinobacteria	Actinobacteria	Actinomycetales	ACK-M1	Unclassified	0	1	3	1	1	0	1	1	0	1	3	6	2	0	0	2	1	1	4	2	2	2	8	1	0	0	1	1	1	1	4	1	1	0	1	0
denovo31759	Actinobacteria	Actinobacteria	Actinomycetales	ACK-M1	Unclassified	1	0	2	0	1	1	3	0	1	0	2	3	1	1	1	2	0	0	1	2	2	3	9	3	1	2	2	2	0	0	0	1	2	2	2	0
denovo113711	Actinobacteria	Actinobacteria	Actinomycetales	ACK-M1	Unclassified	0	0	1	2	0	1	1	0	2	1	1	0	0	0	2	1	1	3	1	1	0	6	3	3	5	2	4	0	3	1	0	0	2	4	0	2
denovo224531	Actinobacteria	Actinobacteria	Actinomycetales	Microbacteriaceae	Candidatus Rhodoluna	0	1	0	4	1	0	0	3	0	3	0	0	2	5	0	3	4	0	0	1	3	4	0	1	0	1	0	0	0	0	1	3	3	1	2	0
denovo95528	Actinobacteria	Actinobacteria	Actinomycetales	ACK-M1	Unclassified	2	0	0	0	2	0	1	1	3	1	0	0	1	1	0	4	2	2	2	4	1	1	1	9	2	2	2	0	0	2	1	1	2	3	0	1
denovo269581	Actinobacteria	Actinobacteria	Actinomycetales	Unclassified	Unclassified	2	0	1	0	3	0	1	3	0	0	1	2	4	6	0	1	0	0	5	0	0	3	1	4	3	2	0	0	2	1	0	2	1	4	0	1
denovo103529	Actinobacteria	Actinobacteria	Actinomycetales	ACK-M1	Unclassified	0	1	1	0	1	0	1	1	3	0	0	1	4	3	0	5	0	0	1	2	2	0	4	2	2	1	2	1	0	1	4	2	3	2	1	1
denovo195689	Actinobacteria	Actinobacteria	Actinomycetales	ACK-M1	Unclassified	1	1	0	0	2	1	1	2	1	0	0	2	3	1	1	2	0	0	1	3	5	6	3	0	0	1	0	1	1	0	4	1	1	3	3	0
denovo35614	Actinobacteria	Actinobacteria	Actinomycetales	ACK-M1	Unclassified	0	2	0	2	2	1	6	0	8	0	1	0	1	0	1	0	0	2	0	2	0	1	2	0	4	3	0	3	2	2	0	0	2	0	3	3
denovo209040	Actinobacteria	Actinobacteria	Actinomycetales	ACK-M1	Unclassified	0	1	0	0	0	1	0	4	0	0	0	0	0	0	0	1	0	7	0	1	0	0	0	0	0	0	0	0	14	23	1	0	0	1	0	0
denovo300869	Actinobacteria	Actinobacteria	Actinomycetales	ACK-M1	Unclassified	1	1	1	1	1	1	1	0	2	2	0	0	0	1	2	2	1	5	2	2	0	3	2	3	1	3	0	2	0	2	1	1	1	3	1	4
denovo150489	Actinobacteria	Actinobacteria	Actinomycetales	ACK-M1	Unclassified	1	0	1	2	0	1	1	1	2	0	3	2	1	2	1	3	1	1	2	3	1	4	3	1	3	1	1	2	1	0	4	1	1	4	0	0
denovo170763	Actinobacteria	Actinobacteria	Actinomycetales	Microbacteriaceae	Candidatus Rhodoluna	0	4	0	3	0	0	1	1	0	3	2	0	1	6	0	1	2	0	0	0	1	3	0	0	0	5	0	2	1	1	2	3	4	4	1	3
denovo122404	Actinobacteria	Actinobacteria	Actinomycetales	ACK-M1	Unclassified	0	0	1	0	0	0	1	2	2	1	0	4	2	1	0	2	2	3	1	2	3	1	7	2	3	2	0	1	2	0	3	1	1	2	1	1
denovo208762	Actinobacteria	Actinobacteria	Actinomycetales	ACK-M1	Unclassified	0	2	1	1	2	1	0	1	2	0	0	0	0	1	0	4	1	12	12	1	1	2	1	3	0	1	0	1	3	0	0	1	0	1	0	0
denovo123392	Actinobacteria	Actinobacteria	Actinomycetales	ACK-M1	Unclassified	1	0	1	0	0	0	4	1	4	0	1	0	1	2	1	3	0	4	1	0	0	2	5	3	2	1	0	3	3	3	1	4	0	4	0	0
denovo23201	Actinobacteria	Actinobacteria	Actinomycetales	ACK-M1	Unclassified	1	0	0	0	1	3	0	1	6	1	0	2	1	0	2	0	0	3	3	1	0	3	2	6	2	0	2	2	3	2	2	1	0	2	0	1
denovo63273	Actinobacteria	Acidimicrobiia	Acidimicrobiales	C111	Unclassified	0	1	0	3	0	1	0	0	1	0	1	1	3	2	0	2	2	1	0	1	1	0	3	5	1	5	1	2	0	2	3	4	1	2	1	1
denovo18962	Actinobacteria	Actinobacteria	Actinomycetales	ACK-M1	Unclassified	1	1	3	0	7	0	0	9	0	0	1	0	5	1	1	2	0	1	3	3	0	0	6	0	0	1	0	0	0	1	4	4	0	1	1	0
denovo168803	Actinobacteria	Actinobacteria	Actinomycetales	ACK-M1	Unclassified	1	0	0	0	4	0	0	3	0	1	1	3	4	2	0	3	2	1	5	2	0	6	2	0	0	3	0	0	1	1	2	4	1	1	0	1
denovo6161	Actinobacteria	Actinobacteria	Actinomycetales	ACK-M1	Unclassified	1	0	0	1	0	0	0	1	0	0	0	2	7	3	2	1	1	1	5	2	0	2	4	0	2	3	2	2	2	0	3	1	1	5	1	0
denovo222699	Actinobacteria	Actinobacteria	Actinomycetales	ACK-M1	Unclassified	2	1	2	0	1	1	1	1	1	1	1	2	2	1	0	2	1	1	1	1	2	2	2	2	1	4	2	0	1	0	1	3	2	3	3	1
denovo143768	Actinobacteria	Actinobacteria	Actinomycetales	ACK-M1	Unclassified	2	0	2	0	3	0	1	3	1	0	3	1	1	1	0	3	0	0	3	2	1	3	7	1	1	4	0	0	3	1	0	0	1	3	2	3
denovo34291	Actinobacteria	Actinobacteria	Actinomycetales	Microbacteriaceae	Unclassified	0	0	0	2	0	0	1	7	0	1	1	1	7	17	0	0	0	1	0	3	0	0	0	1	0	0	1	0	1	0	4	3	1	2	2	0
denovo203716	Actinobacteria	Actinobacteria	Actinomycetales	Unclassified	Unclassified	0	0	2	1	0	0	1	2	2	0	1	6	4	2	0	3	1	1	0	0	3	3	3	1	0	6	0	0	0	0	7	1	0	3	2	1
denovo46556	Actinobacteria	Actinobacteria	Actinomycetales	ACK-M1	Unclassified	0	1	0	1	0	1	0	6	1	1	2	2	0	1	0	1	2	3	2	4	0	4	6	1	1	4	0	0	1	0	2	2	1	2	1	0
denovo161222	Actinobacteria	Actinobacteria	Actinomycetales	ACK-M1	Unclassified	2	3	2	2	1	2	0	1	3	0	1	0	0	2	2	2	0	3	1	2	0	3	1	2	3	2	1	2	1	3	0	3	2	2	0	1
denovo32530	Actinobacteria	Actinobacteria	Actinomycetales	ACK-M1	Unclassified	1	0	1	0	4	3	1	1	5	0	0	1	0	1	0	2	0	1	1	3	1	2	2	5	3	3	0	0	2	3	2	1	0	1	0	1
denovo265021	Actinobacteria	Thermoleophilia	Solirubrobacterales	Unclassified	Unclassified	0	0	0	1	0	1	2	0	0	0	1	6	0	0	0	15	0	9	0	1	0	0	0	0	1	1	2	0	0	2	0	5	4	0	1	2
denovo194411	Actinobacteria	Actinobacteria	Actinomycetales	ACK-M1	Unclassified	0	0	0	3	1	0	2	3	4	0	0	5	2	2	0	3	0	1	3	0	4	2	2	3	2	0	2	1	2	0	1	3	0	4	1	0
denovo298144	Actinobacteria	Actinobacteria	Actinomycetales	ACK-M1	Unclassified	1	0	0	0	0	1	0	0	4	3	6	1	2	8	0	5	1	0	0	5	0	0	2	0	1	4	3	0	0	0	6	0	1	0	2	1
denovo135671	Actinobacteria	Actinobacteria	Actinomycetales	ACK-M1	Unclassified	2	0	0	1	1	0	2	0	0	1	1	3	2	1	0	6	1	1	0	0	1	2	6	4	1	5	0	3	0	0	3	1	0	6	3	0
denovo278916	Actinobacteria	Actinobacteria	Actinomycetales	ACK-M1	Unclassified	2	0	1	1	1	0	0	2	0	2	1	4	1	1	0	1	1	1	1	3	1	4	7	1	0	5	0	2	1	1	2	2	0	3	0	1
denovo119950	Actinobacteria	Actinobacteria	Actinomycetales	ACK-M1	Unclassified	0	3	2	0	2	1	1	3	1	1	0	1	0	0	0	1	2	2	2	0	3	4	1	2	1	4	4	2	2	0	3	2	2	1	3	1
denovo10920	Actinobacteria	Actinobacteria	Actinomycetales	ACK-M1	Unclassified	0	0	2	0	2	1	1	0	1	1	2	2	1	3	2	5	1	0	2	5	1	6	1	4	3	0	1	5	0	2	0	0	0	2	0	1
denovo171689	Actinobacteria	Actinobacteria	Actinomycetales	Microbacteriaceae	Candidatus Rhodoluna	0	3	1	2	0	0	0	4	1	5	1	2	1	0	1	0	1	0	0	1	2	1	2	0	0	2	1	0	7	0	2	8	1	2	3	0
denovo260888	Actinobacteria	Thermoleophilia	Gaiellales	Unclassified	Unclassified	2	1	2	1	1	0	0	0	0	0	1	0	1	1	0	0	4	3	0	3	1	1	6	0	4	3	5	2	0	0	1	0	3	5	1	0
denovo49916	Actinobacteria	Actinobacteria	Actinomycetales	Microbacteriaceae	Candidatus Aquiluna	0	1	0	0	0	0	0	1	0	4	1	0	0	0	0	0	0	0	0	1	0	0	0	7	0	0	0	0	18	0	0	22	0	1	0	0
denovo179987	Actinobacteria	Actinobacteria	Actinomycetales	Microbacteriaceae	Unclassified	0	5	2	12	0	2	1	2	0	1	0	0	2	0	1	1	0	0	1	12	0	6	0	0	0	0	0	0	7	0	0	0	0	1	0	0
denovo146704	Actinobacteria	Actinobacteria	Actinomycetales	ACK-M1	Unclassified	1	0	2	1	4	0	0	1	5	1	2	0	0	0	0	2	0	2	2	5	1	4	4	9	2	2	1	1	1	3	0	0	0	1	0	1
denovo266823	Actinobacteria	Actinobacteria	Actinomycetales	ACK-M1	Unclassified	1	0	1	1	3	0	2	7	1	0	2	1	2	2	1	0	2	0	2	4	2	1	3	1	1	3	0	3	0	0	5	1	1	2	1	0
denovo126699	Actinobacteria	Actinobacteria	Actinomycetales	ACK-M1	Unclassified	2	0	2	0	2	0	0	4	1	2	0	5	0	2	0	2	0	2	1	2	0	2	7	3	2	0	0	1	0	0	6	3	1	3	2	0
denovo102589	Actinobacteria	Actinobacteria	Actinomycetales	ACK-M1	Unclassified	2	1	2	0	1	0	0	4	1	1	0	2	3	2	0	0	1	2	1	2	3	6	4	0	3	2	2	1	0	1	3	0	2	4	1	0
denovo186221	Actinobacteria	Actinobacteria	Actinomycetales	ACK-M1	Unclassified	1	0	0	1	3	0	3	1	1	0	2	4	0	1	0	4	2	2	2	1	0	4	2	2	1	1	2	0	6	2	0	4	0	3	1	0
denovo92899	Actinobacteria	Actinobacteria	Actinomycetales	ACK-M1	Unclassified	1	1	0	0	0	2	13	0	6	0	0	0	0	0	1	0	0	3	0	2	1	0	0	0	6	0	0	6	1	3	0	0	5	0	3	4
denovo267138	Actinobacteria	Actinobacteria	Actinomycetales	Microbacteriaceae	Candidatus Rhodoluna	3	3	0	1	0	0	1	1	1	4	0	1	0	0	0	1	1	0	0	2	3	0	7	2	0	7	4	0	1	1	0	4	9	0	0	1
denovo254360	Actinobacteria	Actinobacteria	Actinomycetales	ACK-M1	Unclassified	1	0	0	0	1	0	0	0	1	0	0	3	0	2	0	3	0	1	1	3	1	13	6	0	0	1	3	2	2	1	1	1	3	5	0	0
denovo104799	Actinobacteria	Actinobacteria	Actinomycetales	ACK-M1	Unclassified	0	3	0	0	0	1	2	1	3	2	1	3	1	4	0	1	3	0	0	4	0	6	3	2	0	2	0	1	2	1	3	1	0	4	1	0
denovo196731	Actinobacteria	Actinobacteria	Actinomycetales	ACK-M1	Unclassified	1	2	1	1	1	1	0	3	0	0	0	3	0	0	0	2	1	0	7	2	0	7	5	3	0	1	1	1	0	0	4	1	4	1	4	1
denovo292364	Actinobacteria	Actinobacteria	Actinomycetales	ACK-M1	Unclassified	0	0	1	0	0	2	0	0	4	0	3	1	2	1	0	1	2	3	0	2	1	2	6	2	2	2	1	0	8	0	1	2	1	4	4	1
denovo139149	Actinobacteria	Actinobacteria	Actinomycetales	ACK-M1	Unclassified	1	0	0	0	2	0	0	1	0	0	2	1	3	6	0	2	1	1	1	2	1	9	4	0	2	3	2	1	0	0	2	6	0	0	3	0
denovo32449	Actinobacteria	Actinobacteria	Actinomycetales	ACK-M1	Unclassified	1	1	0	0	1	2	1	0	0	1	2	2	4	3	0	2	0	2	2	4	0	7	6	3	0	2	1	1	1	0	1	2	2	3	2	0
denovo86986	Actinobacteria	Actinobacteria	Actinomycetales	Unclassified	Unclassified	0	2	6	0	0	0	2	4	0	1	2	4	2	1	0	0	0	1	1	0	2	11	3	1	1	0	3	0	0	2	0	1	2	2	3	1
denovo288750	Actinobacteria	Actinobacteria	Actinomycetales	ACK-M1	Unclassified	0	1	2	1	2	0	0	0	4	3	2	0	0	2	5	1	0	2	0	0	0	4	2	4	1	6	1	3	3	5	2	1	1	0	1	0
denovo258546	Actinobacteria	Actinobacteria	Actinomycetales	ACK-M1	Unclassified	5	2	1	2	0	2	2	0	2	0	1	1	0	1	0	1	0	6	0	1	3	1	2	7	1	1	0	2	1	3	0	0	6	0	1	3
denovo12930	Actinobacteria	Actinobacteria	Actinomycetales	ACK-M1	Unclassified	0	0	0	1	1	1	3	2	3	1	0	1	0	0	1	3	1	2	2	1	0	2	5	3	5	2	1	3	2	1	1	6	2	1	1	1
denovo279344	Actinobacteria	Actinobacteria	Actinomycetales	ACK-M1	Unclassified	0	2	1	0	1	2	4	1	3	1	2	2	1	3	2	2	0	6	0	1	0	2	4	5	3	0	1	1	0	3	0	4	1	1	0	0
denovo149893	Actinobacteria	Actinobacteria	Actinomycetales	ACK-M1	Unclassified	5	0	0	0	1	0	2	0	0	0	3	0	0	0	8	0	0	4	0	2	0	0	0	1	2	0	0	1	0	7	0	0	0	0	1	22
denovo242997	Actinobacteria	Actinobacteria	Actinomycetales	ACK-M1	Unclassified	1	0	0	1	0	0	1	5	2	1	3	2	1	0	0	2	0	0	1	2	2	4	5	1	4	1	1	3	1	1	4	0	3	4	2	0
denovo269357	Actinobacteria	Actinobacteria	Actinomycetales	ACK-M1	Unclassified	1	0	2	1	0	1	0	1	5	2	2	0	1	1	3	4	0	2	3	3	0	3	3	5	2	2	2	2	1	3	0	2	0	1	1	1
denovo127772	Actinobacteria	Actinobacteria	Actinomycetales	ACK-M1	Unclassified	2	3	0	0	0	6	3	0	9	0	0	1	0	0	1	0	0	8	0	2	0	0	0	4	2	1	0	5	1	2	1	0	1	0	3	5
denovo54249	Actinobacteria	Actinobacteria	Actinomycetales	ACK-M1	Unclassified	0	1	1	3	1	0	0	5	1	2	1	2	1	4	1	1	0	1	0	2	1	4	2	0	0	1	0	0	0	1	2	8	5	3	3	1
denovo179088	Actinobacteria	Actinobacteria	Actinomycetales	Unclassified	Unclassified	0	1	3	0	2	0	0	0	0	0	1	1	1	3	1	0	3	1	0	1	2	4	1	9	4	0	1	1	2	0	0	10	1	4	2	0
denovo288498	Actinobacteria	Actinobacteria	Actinomycetales	ACK-M1	Unclassified	5	0	1	5	0	0	2	0	0	1	1	4	1	0	0	0	0	1	0	0	8	0	4	0	0	3	4	3	0	0	4	0	2	7	2	1
denovo275789	Actinobacteria	Actinobacteria	Actinomycetales	ACK-M1	Unclassified	1	0	0	1	1	0	0	2	2	1	1	5	4	6	0	3	2	1	1	1	2	4	2	2	2	3	2	1	0	1	3	1	0	1	3	0
denovo190359	Actinobacteria	Actinobacteria	Actinomycetales	Unclassified	Unclassified	2	1	1	0	2	0	2	3	3	0	1	4	2	1	0	1	1	0	0	1	0	10	6	1	0	2	2	0	0	1	3	5	0	3	0	1
denovo36855	Actinobacteria	Actinobacteria	Actinomycetales	ACK-M1	Unclassified	1	2	0	0	2	1	0	0	1	1	3	3	2	2	0	2	0	1	4	3	2	3	4	0	0	1	1	2	0	2	3	2	3	3	0	3
denovo9985	Actinobacteria	Actinobacteria	Actinomycetales	ACK-M1	Unclassified	0	1	2	0	0	2	0	2	2	0	1	4	1	4	0	3	0	2	5	3	3	4	3	2	3	1	0	1	0	1	5	1	0	1	3	0
denovo203823	Actinobacteria	Actinobacteria	Actinomycetales	ACK-M1	Unclassified	1	0	1	0	0	1	1	5	1	1	2	3	1	0	0	2	2	0	2	3	3	4	5	1	2	1	2	2	1	0	6	3	1	1	2	0
denovo84401	Actinobacteria	Actinobacteria	Actinomycetales	ACK-M1	Unclassified	0	0	1	1	3	1	0	3	3	5	0	0	0	1	0	2	1	7	2	1	1	3	4	2	2	1	1	1	4	3	0	4	0	3	0	0
denovo186808	Actinobacteria	Acidimicrobiia	Acidimicrobiales	C111	Unclassified	1	2	1	11	0	0	0	0	0	0	0	0	1	0	0	0	0	1	0	0	8	1	4	20	0	4	0	1	0	0	3	1	0	0	0	1
denovo58202	Actinobacteria	Actinobacteria	Actinomycetales	ACK-M1	Unclassified	1	1	1	0	4	1	3	1	2	1	0	4	2	1	0	1	1	1	4	5	2	1	4	2	1	1	1	2	3	1	1	2	0	4	2	0
denovo11454	Actinobacteria	Actinobacteria	Actinomycetales	ACK-M1	Unclassified	0	1	1	0	2	0	3	0	3	0	2	2	1	1	1	0	1	1	2	6	3	4	1	4	4	4	1	1	0	1	3	2	1	3	1	1
denovo85880	Actinobacteria	Actinobacteria	Actinomycetales	ACK-M1	Unclassified	1	0	2	0	0	1	2	1	4	1	2	3	0	0	1	1	1	4	1	2	0	3	0	1	4	3	1	2	4	0	2	6	3	3	0	1
denovo57	Actinobacteria	Actinobacteria	Actinomycetales	Unclassified	Unclassified	1	1	0	0	5	0	3	2	1	2	0	1	1	2	0	0	1	1	0	8	2	0	8	0	0	2	0	1	1	0	2	2	7	3	2	2
denovo93561	Actinobacteria	Actinobacteria	Actinomycetales	ACK-M1	Unclassified	1	0	2	2	0	2	2	0	0	0	0	5	2	3	0	2	2	1	0	1	2	3	5	1	3	7	1	1	2	0	4	2	0	3	3	0
denovo259075	Actinobacteria	Actinobacteria	Actinomycetales	ACK-M1	Unclassified	1	2	0	0	2	0	0	2	3	1	2	1	2	7	0	4	0	1	0	1	2	5	6	1	0	3	2	0	1	0	3	2	0	2	3	1
denovo254453	Actinobacteria	Actinobacteria	Actinomycetales	ACK-M1	Unclassified	2	1	0	1	3	1	2	3	2	0	2	4	1	2	0	4	0	4	1	1	3	3	3	0	0	3	1	0	0	1	4	1	0	2	4	1
denovo71232	Actinobacteria	Actinobacteria	Actinomycetales	ACK-M1	Unclassified	1	0	2	0	1	0	1	3	1	1	2	4	1	1	1	1	0	2	1	1	4	3	4	1	1	2	2	4	1	1	2	4	2	3	2	0
denovo87251	Actinobacteria	Actinobacteria	Actinomycetales	ACK-M1	Unclassified	3	1	3	1	2	2	2	0	2	2	2	1	1	1	1	3	1	2	2	1	0	6	3	3	2	0	1	0	0	5	0	4	0	3	1	1
denovo235566	Actinobacteria	Actinobacteria	Actinomycetales	ACK-M1	Unclassified	1	0	1	1	0	0	0	5	0	3	2	0	2	6	1	0	0	2	4	1	0	0	0	0	1	5	0	1	2	2	8	1	0	8	0	0
denovo276203	Actinobacteria	Actinobacteria	Actinomycetales	ACK-M1	Unclassified	0	1	2	0	1	1	2	2	0	1	0	4	2	3	0	1	1	2	3	2	2	5	6	1	0	3	2	2	1	1	5	1	1	3	1	0
denovo57176	Actinobacteria	Actinobacteria	Actinomycetales	ACK-M1	Unclassified	2	0	1	1	2	0	1	2	0	1	1	3	2	1	0	2	2	0	2	4	1	1	2	3	3	3	2	2	3	1	3	2	1	6	1	0
denovo38780	Actinobacteria	Actinobacteria	Actinomycetales	ACK-M1	Unclassified	2	0	2	1	1	0	0	6	1	0	5	2	1	2	0	2	0	0	2	5	1	4	6	2	0	1	1	0	1	0	2	4	1	3	2	1
denovo34621	Actinobacteria	Actinobacteria	Actinomycetales	ACK-M1	Unclassified	2	1	1	0	3	0	2	0	2	1	4	3	0	0	0	3	0	3	2	4	2	2	6	6	0	0	1	1	0	0	5	4	0	2	0	1
denovo122107	Actinobacteria	Actinobacteria	Actinomycetales	ACK-M1	Unclassified	1	0	1	2	4	0	6	2	5	2	3	0	1	0	5	2	1	4	0	0	1	0	1	4	3	0	0	4	0	2	0	2	1	3	0	2
denovo236877	Actinobacteria	Acidimicrobiia	Acidimicrobiales	C111	Unclassified	0	1	0	12	0	0	1	2	0	1	2	1	3	0	0	0	2	3	0	0	5	0	2	11	1	4	1	0	2	0	3	0	1	6	0	1
denovo145243	Actinobacteria	Actinobacteria	Actinomycetales	ACK-M1	Unclassified	5	0	3	1	2	0	1	1	2	4	1	2	2	1	0	1	1	4	0	0	0	0	4	7	4	2	0	3	0	0	3	3	0	4	2	0
denovo133506	Actinobacteria	Actinobacteria	Actinomycetales	ACK-M1	Unclassified	1	1	4	1	1	3	2	2	1	2	1	2	0	1	0	1	0	1	2	3	1	8	3	2	0	2	2	3	0	1	5	3	0	1	1	1
denovo204631	Actinobacteria	Actinobacteria	Actinomycetales	ACK-M1	Unclassified	0	0	0	0	1	2	0	6	2	0	3	2	1	4	1	4	3	1	2	1	3	1	7	1	0	2	2	5	1	1	2	0	1	3	1	2
denovo54794	Actinobacteria	Actinobacteria	Actinomycetales	ACK-M1	Unclassified	1	0	0	1	2	0	1	7	1	0	3	1	5	0	0	4	0	0	0	7	1	3	4	1	2	2	1	0	0	0	3	6	1	6	1	1
denovo20096	Actinobacteria	Actinobacteria	Actinomycetales	ACK-M1	Unclassified	1	0	1	0	0	0	2	3	1	2	1	4	1	0	0	2	1	1	3	0	6	5	4	0	0	3	1	6	0	3	5	2	1	1	2	1
denovo199984	Actinobacteria	Actinobacteria	Actinomycetales	Streptomycetaceae	Unclassified	3	0	0	1	1	1	6	0	0	0	0	0	1	0	14	0	0	5	6	3	0	0	9	0	3	0	0	4	5	0	0	0	0	2	0	1
denovo304438	Actinobacteria	Actinobacteria	Actinomycetales	ACK-M1	Unclassified	4	2	2	0	3	0	1	1	3	2	0	1	0	0	0	3	1	3	1	2	1	0	4	11	2	2	1	1	0	1	2	2	1	3	3	0
denovo127116	Actinobacteria	Actinobacteria	Actinomycetales	Unclassified	Unclassified	0	0	0	2	2	0	0	6	2	2	1	0	4	2	0	11	1	2	0	0	1	0	1	5	1	0	0	1	2	6	3	3	5	1	0	1
denovo219815	Actinobacteria	Acidimicrobiia	Acidimicrobiales	Unclassified	Unclassified	0	1	0	4	0	0	3	6	1	1	1	1	0	2	0	2	0	2	1	1	3	1	1	6	0	4	3	1	0	0	1	0	1	11	1	0
denovo202487	Actinobacteria	Actinobacteria	Actinomycetales	ACK-M1	Unclassified	0	0	0	1	0	0	2	1	1	0	3	2	2	3	2	4	1	1	1	3	3	5	8	1	1	2	0	0	1	0	4	4	2	3	0	0
denovo206691	Actinobacteria	Actinobacteria	Actinomycetales	ACK-M1	Unclassified	0	0	0	1	3	1	1	4	3	1	3	2	1	3	1	1	1	3	2	5	3	3	7	3	2	1	0	3	0	0	3	3	0	2	0	0
denovo136059	Actinobacteria	Actinobacteria	Actinomycetales	Unclassified	Unclassified	7	0	2	1	1	0	1	0	1	1	2	0	0	3	2	5	2	1	0	1	3	2	3	9	2	6	1	0	2	0	2	3	1	2	0	0
denovo189125	Actinobacteria	Actinobacteria	Actinomycetales	ACK-M1	Unclassified	1	4	1	2	0	2	3	2	2	2	3	1	1	2	1	0	0	2	1	3	2	4	3	2	1	0	1	6	1	1	2	0	4	2	3	1
denovo74163	Actinobacteria	Acidimicrobiia	Acidimicrobiales	C111	Unclassified	0	2	0	12	0	0	0	1	1	1	2	3	0	1	0	0	4	1	0	0	3	0	3	8	0	1	1	0	0	0	4	0	5	6	0	0
denovo86051	Actinobacteria	Actinobacteria	Actinomycetales	ACK-M1	Unclassified	2	0	0	1	2	3	2	1	3	1	1	2	3	3	0	4	1	0	1	3	2	7	5	1	1	2	1	1	0	0	6	2	2	2	1	0
denovo104521	Actinobacteria	Actinobacteria	Actinomycetales	ACK-M1	Unclassified	1	0	1	1	4	0	0	3	5	2	3	4	1	2	1	1	0	0	2	3	6	2	9	2	1	0	1	0	0	1	4	2	0	1	1	1
denovo258240	Actinobacteria	Actinobacteria	Actinomycetales	ACK-M1	Unclassified	3	3	0	0	0	3	8	0	5	0	1	0	0	0	0	0	0	1	0	1	0	0	0	2	3	0	0	6	1	4	1	0	6	0	13	7
denovo224022	Actinobacteria	Actinobacteria	Actinomycetales	ACK-M1	Unclassified	0	1	0	0	2	0	3	4	2	1	0	5	2	4	0	1	2	1	1	1	1	4	11	1	1	3	3	0	1	1	2	1	4	1	1	0
denovo296571	Actinobacteria	Actinobacteria	Actinomycetales	ACK-M1	Unclassified	1	0	0	4	2	0	0	4	2	1	1	3	1	3	0	1	1	1	4	5	1	2	4	3	2	1	4	2	3	1	3	2	0	2	1	2
denovo297144	Actinobacteria	Actinobacteria	Actinomycetales	Microbacteriaceae	Candidatus Aquiluna	0	0	0	0	0	0	0	2	0	0	0	0	1	0	0	0	1	1	0	3	2	0	2	40	2	1	0	0	2	0	0	5	0	3	0	0
denovo152403	Actinobacteria	Actinobacteria	Actinomycetales	ACK-M1	Unclassified	2	1	2	1	2	2	1	4	1	1	0	3	3	0	0	3	0	3	5	2	4	2	2	1	2	0	1	2	3	1	5	2	1	3	2	2
denovo12335	Actinobacteria	Acidimicrobiia	Acidimicrobiales	C111	Unclassified	0	0	1	14	0	0	0	0	0	3	1	1	0	1	0	2	2	0	0	0	10	0	0	6	0	8	1	1	1	0	1	2	4	3	1	3
denovo211724	Actinobacteria	Actinobacteria	Actinomycetales	ACK-M1	Unclassified	4	0	0	0	2	1	2	2	2	1	2	5	0	0	0	1	0	2	1	3	2	5	4	7	0	2	3	0	0	2	3	1	0	6	3	0
denovo131142	Actinobacteria	Actinobacteria	Actinomycetales	ACK-M1	Unclassified	0	0	0	0	1	0	1	2	0	1	1	9	2	0	0	2	0	3	5	2	0	5	5	0	1	5	4	3	1	0	3	2	2	5	3	1
denovo265989	Actinobacteria	Actinobacteria	Actinomycetales	ACK-M1	Unclassified	3	0	2	1	1	0	0	2	2	0	1	3	3	2	0	1	1	3	2	3	1	4	8	1	1	1	1	2	1	1	3	3	1	6	4	0
denovo155277	Actinobacteria	Actinobacteria	Actinomycetales	ACK-M1	Unclassified	1	0	2	1	1	1	2	7	2	0	2	0	4	2	0	1	0	2	1	0	1	6	5	3	3	2	0	1	1	0	5	2	1	2	5	1
denovo175772	Actinobacteria	Actinobacteria	Actinomycetales	Microbacteriaceae	Candidatus Rhodoluna	0	1	1	0	0	0	0	1	0	3	1	0	3	0	0	0	2	1	0	1	0	2	15	0	0	4	0	0	4	0	1	25	1	3	0	0
denovo133109	Actinobacteria	Actinobacteria	Actinomycetales	ACK-M1	Unclassified	1	0	1	0	2	2	3	1	1	0	3	4	1	1	0	2	2	5	2	3	3	2	7	1	2	1	2	0	0	1	3	4	2	3	2	0
denovo57472	Actinobacteria	Actinobacteria	Actinomycetales	ACK-M1	Unclassified	3	0	0	0	1	2	0	2	0	0	1	4	3	3	1	3	2	3	4	6	2	3	3	1	2	0	1	4	0	1	0	3	4	3	1	0
denovo216642	Actinobacteria	Actinobacteria	Actinomycetales	ACK-M1	Unclassified	0	1	0	1	4	0	1	4	1	0	2	3	1	1	0	3	1	1	9	3	1	3	4	0	1	3	2	1	1	1	2	2	3	6	0	2
denovo271801	Actinobacteria	Actinobacteria	Actinomycetales	ACK-M1	Unclassified	0	0	1	0	4	0	2	5	3	0	1	1	1	3	1	3	1	2	3	1	3	3	6	0	0	2	0	3	1	0	6	8	1	3	1	0
denovo73656	Actinobacteria	Actinobacteria	Actinomycetales	ACK-M1	Unclassified	5	1	3	0	1	3	0	3	5	0	1	2	0	0	3	1	1	3	2	2	1	3	4	4	3	3	0	1	2	2	2	3	0	3	1	2
denovo235012	Actinobacteria	Actinobacteria	Actinomycetales	ACK-M1	Unclassified	0	0	0	0	3	0	3	3	2	2	0	2	1	3	1	1	1	0	3	3	5	2	7	3	1	2	2	0	0	2	5	8	1	2	1	1
denovo45390	Actinobacteria	Actinobacteria	Actinomycetales	ACK-M1	Unclassified	4	3	1	1	0	0	0	7	1	1	0	0	2	0	0	1	0	0	2	2	4	2	5	9	4	5	2	1	0	0	1	2	3	1	3	0
denovo9278	Actinobacteria	Actinobacteria	Actinomycetales	ACK-M1	Unclassified	5	1	1	1	1	1	3	0	2	1	1	3	3	5	1	4	3	2	1	3	2	2	5	1	0	1	0	1	0	2	2	0	2	1	3	2
denovo104739	Actinobacteria	Actinobacteria	Actinomycetales	ACK-M1	Unclassified	1	0	1	1	1	1	3	3	1	0	3	3	1	2	1	4	0	3	0	1	2	4	9	2	2	2	1	4	2	0	1	2	1	5	2	0
denovo43733	Actinobacteria	Unclassified	Unclassified	Unclassified	Unclassified	1	0	0	6	0	0	1	3	0	2	1	4	1	2	0	1	1	3	0	1	7	0	7	2	1	5	3	0	0	0	3	1	2	10	1	1
denovo273948	Actinobacteria	Actinobacteria	Actinomycetales	ACK-M1	Unclassified	0	1	3	1	0	0	1	8	4	1	3	3	2	1	0	0	1	0	0	1	5	2	2	2	0	9	1	1	0	0	2	8	3	2	2	1
denovo20682	Actinobacteria	Actinobacteria	Actinomycetales	Unclassified	Unclassified	1	0	1	4	5	2	2	5	2	3	2	0	5	1	2	2	3	2	1	0	1	2	3	0	3	2	1	1	0	3	0	6	1	5	0	0
denovo265754	Actinobacteria	Actinobacteria	Actinomycetales	ACK-M1	Unclassified	3	3	1	2	1	1	2	1	1	1	2	2	3	2	2	0	2	0	0	0	2	2	3	2	0	2	2	1	2	0	1	14	1	6	0	0
denovo202811	Actinobacteria	Acidimicrobiia	Acidimicrobiales	C111	Unclassified	2	0	0	2	0	0	1	1	0	2	2	4	0	0	0	0	2	2	0	0	6	1	7	1	0	2	4	0	0	1	3	0	3	21	1	0
denovo170623	Actinobacteria	Acidimicrobiia	Acidimicrobiales	Microthrixaceae	Unclassified	0	5	5	7	0	0	3	1	0	0	0	1	2	0	0	7	3	0	0	0	0	0	0	0	0	5	4	2	0	0	3	0	1	2	21	0
denovo180398	Actinobacteria	Actinobacteria	Actinomycetales	ACK-M1	Unclassified	1	0	1	3	1	3	0	3	3	2	0	1	3	2	0	1	2	0	4	2	1	2	8	0	2	4	2	0	1	1	4	3	0	3	3	2
denovo134902	Actinobacteria	Actinobacteria	Actinomycetales	ACK-M1	Unclassified	0	1	4	2	3	2	1	1	5	2	3	0	3	1	2	3	1	2	4	3	0	3	3	3	4	0	0	1	1	2	1	7	1	3	0	0
denovo81686	Actinobacteria	Actinobacteria	Actinomycetales	Unclassified	Unclassified	0	3	0	1	0	0	2	3	1	3	2	3	3	0	1	1	2	0	0	0	4	2	2	4	0	7	0	4	0	0	4	3	2	4	4	0
denovo72131	Actinobacteria	Actinobacteria	Actinomycetales	ACK-M1	Unclassified	2	1	1	1	1	2	2	6	7	2	0	2	2	0	0	1	0	1	2	1	2	1	7	2	1	1	3	2	1	1	4	3	2	3	2	1
denovo130281	Actinobacteria	Actinobacteria	Actinomycetales	ACK-M1	Unclassified	5	0	0	0	0	0	0	0	3	0	0	6	6	1	0	1	1	0	0	0	6	0	0	1	4	1	5	3	0	0	0	22	0	3	0	0
denovo140464	Actinobacteria	Acidimicrobiia	Acidimicrobiales	C111	Unclassified	1	0	0	7	0	0	4	5	2	1	0	1	1	2	0	2	3	1	0	1	4	4	9	10	0	1	0	0	0	1	4	0	0	5	0	0
denovo285728	Actinobacteria	Actinobacteria	Actinomycetales	ACK-M1	Unclassified	1	0	1	1	1	2	2	2	1	3	1	3	2	1	0	4	2	1	2	4	1	5	3	2	2	1	0	1	1	4	5	2	2	3	1	4
denovo118409	Actinobacteria	Actinobacteria	Actinomycetales	ACK-M1	Unclassified	0	0	1	1	4	1	1	1	1	1	1	1	3	7	0	0	0	1	5	3	1	1	4	5	1	1	1	2	1	0	11	0	0	6	1	1
denovo145366	Actinobacteria	Actinobacteria	Actinomycetales	ACK-M1	Unclassified	1	1	0	1	0	2	0	2	1	0	2	2	4	3	1	6	1	3	2	3	2	5	2	5	3	2	0	1	0	1	8	5	0	2	1	1
denovo121260	Actinobacteria	Actinobacteria	Actinomycetales	ACK-M1	Unclassified	1	2	0	0	1	2	2	7	0	0	0	1	1	0	2	3	0	1	6	1	7	5	7	2	4	2	4	1	0	1	3	1	0	1	2	1
denovo198855	Actinobacteria	Actinobacteria	Actinomycetales	ACK-M1	Unclassified	2	0	1	1	2	0	1	2	1	1	0	3	2	1	1	4	1	0	5	2	2	6	3	5	1	2	2	2	1	1	5	3	5	3	1	0
denovo193092	Actinobacteria	Actinobacteria	Actinomycetales	ACK-M1	Unclassified	2	1	5	0	0	1	1	4	6	1	1	1	2	1	0	3	4	1	2	1	1	4	3	0	4	2	1	3	3	1	0	11	1	1	0	2
denovo284286	Actinobacteria	Actinobacteria	Actinomycetales	ACK-M1	Unclassified	2	0	1	2	1	1	1	1	1	0	1	6	1	1	1	1	1	1	7	4	3	3	6	3	3	4	2	1	0	0	2	2	2	3	3	2
denovo96764	Actinobacteria	Actinobacteria	Actinomycetales	ACK-M1	Unclassified	1	1	2	0	0	2	1	2	2	0	2	4	4	2	0	2	1	1	2	2	2	7	5	5	3	4	2	5	0	1	0	2	1	5	2	0
denovo156914	Actinobacteria	Actinobacteria	Actinomycetales	Unclassified	Unclassified	1	1	1	0	3	1	2	1	4	4	2	2	1	1	1	5	0	2	0	1	0	8	3	2	7	2	7	1	1	0	0	7	0	2	0	1
denovo220739	Actinobacteria	Actinobacteria	Actinomycetales	ACK-M1	Unclassified	7	2	2	1	0	1	1	2	2	0	3	1	0	3	2	2	0	4	1	6	0	4	5	2	3	0	1	2	0	3	2	1	0	6	1	5
denovo100181	Actinobacteria	Actinobacteria	Actinomycetales	ACK-M1	Unclassified	0	0	1	0	3	1	4	2	2	1	2	6	3	2	0	1	0	3	5	6	4	9	1	1	1	2	3	2	0	0	3	2	2	1	2	0
denovo196212	Actinobacteria	Actinobacteria	Actinomycetales	ACK-M1	Unclassified	1	2	1	0	1	0	0	9	0	0	1	4	2	3	1	0	1	2	7	0	3	15	6	2	2	2	0	1	0	6	0	0	0	2	1	1
denovo54172	Actinobacteria	Actinobacteria	Actinomycetales	ACK-M1	Unclassified	0	0	1	1	1	0	0	2	0	0	1	6	4	1	1	4	1	1	0	1	4	4	4	2	5	1	2	2	1	0	4	2	2	4	3	3
denovo157400	Actinobacteria	Actinobacteria	Actinomycetales	ACK-M1	Unclassified	5	0	1	1	2	2	0	1	2	1	0	6	2	2	0	4	1	2	3	1	3	6	5	2	2	1	3	2	2	1	3	1	1	4	2	0
denovo298534	Actinobacteria	Actinobacteria	Actinomycetales	ACK-M1	Unclassified	2	1	0	3	0	0	3	3	0	3	1	3	5	4	0	4	0	1	1	2	4	1	9	1	0	8	1	0	0	0	2	3	3	3	1	1
denovo135662	Actinobacteria	Actinobacteria	Actinomycetales	ACK-M1	Unclassified	0	0	1	3	1	0	1	4	1	0	2	3	5	0	1	2	5	2	4	2	1	6	9	2	3	4	1	1	1	2	0	3	1	4	0	1
denovo223711	Actinobacteria	Actinobacteria	Actinomycetales	ACK-M1	Unclassified	1	0	0	1	2	2	1	2	2	0	0	5	1	2	1	1	1	3	1	3	4	5	6	1	4	4	0	4	0	3	4	4	3	2	1	1
denovo201152	Actinobacteria	Acidimicrobiia	Acidimicrobiales	C111	Unclassified	2	1	3	1	0	0	0	2	0	2	1	0	6	2	0	1	2	0	0	0	6	0	0	5	0	12	3	2	1	0	4	2	0	5	2	0
denovo306773	Actinobacteria	Actinobacteria	Actinomycetales	ACK-M1	Unclassified	1	0	0	0	3	1	1	6	2	0	4	2	3	1	0	3	1	6	2	4	3	3	6	1	2	3	2	3	0	0	4	1	2	3	0	2
denovo202592	Actinobacteria	Actinobacteria	Actinomycetales	Microbacteriaceae	Candidatus Rhodoluna	3	0	2	0	0	0	0	13	1	0	0	0	0	0	0	2	0	0	0	0	10	8	1	18	0	2	1	0	2	0	1	1	3	6	2	0
denovo248347	Actinobacteria	Actinobacteria	Actinomycetales	ACK-M1	Unclassified	0	2	1	3	2	2	3	2	1	0	1	4	1	3	0	3	1	1	6	2	2	3	10	2	1	1	2	1	0	0	3	2	3	2	3	1
denovo290542	Actinobacteria	Acidimicrobiia	Acidimicrobiales	C111	Unclassified	5	4	0	13	2	0	1	3	5	5	4	4	1	2	0	1	2	2	0	0	2	1	1	2	0	1	0	0	5	0	1	6	1	0	2	2
denovo296736	Actinobacteria	Actinobacteria	Actinomycetales	ACK-M1	Unclassified	2	0	1	0	3	0	2	1	4	2	0	1	3	2	1	7	0	2	3	4	0	5	5	6	2	4	0	3	2	6	1	1	0	3	0	1
denovo226247	Actinobacteria	Actinobacteria	Actinomycetales	ACK-M1	Unclassified	0	10	1	0	2	0	1	4	0	5	2	1	1	0	0	2	0	0	5	5	2	3	6	2	0	2	2	2	8	0	0	3	2	2	5	0
denovo26139	Actinobacteria	Actinobacteria	Actinomycetales	ACK-M1	Unclassified	2	0	0	0	5	1	3	4	0	2	4	5	4	2	3	2	1	2	1	1	3	0	6	2	3	3	3	1	4	1	3	1	5	2	0	0
denovo163342	Actinobacteria	Actinobacteria	Actinomycetales	Unclassified	Unclassified	0	1	0	0	3	0	1	2	1	3	1	1	1	1	0	3	7	0	0	0	2	3	2	6	1	2	4	1	7	2	2	13	3	2	3	0
denovo219486	Actinobacteria	Actinobacteria	Actinomycetales	ACK-M1	Unclassified	0	0	3	0	3	1	0	3	3	1	2	1	0	3	0	1	2	2	5	3	2	4	6	3	3	3	1	4	1	0	7	6	0	1	6	0
denovo233596	Actinobacteria	Actinobacteria	Actinomycetales	Unclassified	Unclassified	0	0	0	3	1	0	1	13	0	1	1	2	9	4	1	1	2	0	0	1	7	6	1	6	0	3	1	1	0	0	3	3	0	6	1	0
denovo306515	Actinobacteria	Actinobacteria	Actinomycetales	ACK-M1	Unclassified	2	2	2	0	3	0	2	3	3	2	1	3	0	2	0	2	1	4	2	2	1	3	4	14	4	2	1	1	1	2	1	3	1	1	4	1
denovo116857	Actinobacteria	Actinobacteria	Actinomycetales	ACK-M1	Unclassified	3	0	1	1	5	1	2	4	1	0	3	5	2	2	0	4	0	1	0	4	5	2	6	2	5	2	1	0	0	0	3	7	0	4	0	1
denovo67511	Actinobacteria	Actinobacteria	Actinomycetales	ACK-M1	Unclassified	1	0	1	1	4	0	0	2	2	1	1	9	1	2	0	2	2	3	2	5	1	3	7	3	0	1	1	0	2	1	5	3	4	2	3	2
denovo280126	Actinobacteria	Actinobacteria	Actinomycetales	Microbacteriaceae	Unclassified	1	2	0	2	0	2	1	5	1	3	5	0	4	2	3	1	11	0	0	0	1	16	0	0	0	8	0	0	1	1	2	3	1	2	0	2
denovo157794	Actinobacteria	Actinobacteria	Actinomycetales	ACK-M1	Unclassified	5	1	4	1	1	1	2	1	4	4	2	1	1	1	0	3	0	1	2	2	6	1	4	17	3	3	1	0	2	0	1	1	0	2	1	2
denovo73544	Actinobacteria	Actinobacteria	Actinomycetales	ACK-M1	Unclassified	1	2	2	0	1	3	1	3	0	1	0	2	1	2	0	2	0	2	6	3	3	11	5	3	3	1	0	1	3	3	4	6	1	3	1	1
denovo140848	Actinobacteria	Actinobacteria	Actinomycetales	ACK-M1	Unclassified	1	1	4	1	4	2	2	3	4	3	3	1	3	7	0	2	1	2	2	0	0	4	2	3	0	1	3	0	4	0	2	2	1	7	0	2
denovo277623	Actinobacteria	Actinobacteria	Actinomycetales	ACK-M1	Unclassified	1	2	2	1	1	0	2	5	2	1	1	3	3	6	1	0	1	1	0	0	1	2	6	2	0	2	0	5	2	1	4	7	6	5	3	0
denovo173964	Actinobacteria	Actinobacteria	Actinomycetales	ACK-M1	Unclassified	0	2	0	1	1	0	0	5	3	0	0	11	4	2	0	5	1	3	3	2	2	3	5	1	4	1	1	1	5	3	4	4	0	3	0	0
denovo20543	Actinobacteria	Actinobacteria	Actinomycetales	ACK-M1	Unclassified	1	1	3	0	1	3	3	2	4	0	1	2	2	1	0	6	1	3	3	4	1	6	4	5	3	2	0	2	2	4	1	2	1	5	2	2
denovo157847	Actinobacteria	Acidimicrobiia	Acidimicrobiales	C111	Unclassified	3	0	0	15	0	0	1	2	3	3	1	3	2	1	1	1	1	1	0	0	7	2	3	13	2	6	0	0	0	1	2	0	0	5	1	1
denovo137768	Actinobacteria	Actinobacteria	Actinomycetales	ACK-M1	Unclassified	4	1	0	3	8	1	0	13	2	0	0	0	6	4	0	2	1	1	3	3	2	1	9	0	1	3	3	0	2	1	2	0	1	0	0	0
denovo240543	Actinobacteria	Actinobacteria	Actinomycetales	ACK-M1	Unclassified	2	0	0	0	2	0	1	5	1	0	2	7	4	0	0	3	0	1	8	0	2	5	5	6	4	3	5	2	3	2	3	0	2	3	1	1
denovo111387	Actinobacteria	Actinobacteria	Actinomycetales	ACK-M1	Unclassified	3	2	0	0	1	0	2	1	1	4	1	3	2	0	0	6	1	1	5	4	2	4	4	3	2	5	1	4	2	0	2	5	2	7	1	2
denovo149631	Actinobacteria	Actinobacteria	Actinomycetales	ACK-M1	Unclassified	0	5	5	3	4	0	2	0	0	7	3	2	0	0	0	3	3	0	0	2	5	0	1	1	0	3	1	0	0	0	1	1	13	10	3	0
denovo119580	Actinobacteria	Actinobacteria	Actinomycetales	ACK-M1	Unclassified	0	0	1	0	0	3	2	4	2	5	3	2	3	2	0	1	1	1	1	1	0	4	1	7	2	3	1	1	10	0	1	9	3	4	3	1
denovo276642	Actinobacteria	Actinobacteria	Actinomycetales	ACK-M1	Unclassified	2	3	0	2	0	0	1	3	3	8	2	2	0	0	0	0	0	0	0	1	1	0	10	0	2	7	6	0	1	0	0	8	15	0	6	0
denovo107759	Actinobacteria	Actinobacteria	Actinomycetales	ACK-M1	Unclassified	0	0	0	3	1	2	2	4	2	0	3	4	2	5	0	1	0	2	3	5	2	2	6	2	2	2	2	3	2	3	3	3	1	5	4	1
denovo13672	Actinobacteria	Actinobacteria	Actinomycetales	ACK-M1	Unclassified	1	1	0	2	1	1	3	2	0	2	2	4	0	4	0	3	1	1	7	4	4	6	7	4	2	0	3	2	2	1	4	3	0	4	0	0
denovo14721	Actinobacteria	Actinobacteria	Actinomycetales	ACK-M1	Unclassified	3	1	1	2	3	1	0	5	1	2	3	7	1	1	1	1	1	0	5	2	2	6	6	2	5	3	5	1	0	0	4	2	0	1	0	1
denovo294341	Actinobacteria	Actinobacteria	Actinomycetales	Unclassified	Unclassified	2	0	3	2	3	0	2	1	1	3	5	1	0	2	1	3	2	2	0	8	1	2	4	5	3	6	2	4	0	0	4	1	1	2	3	2
denovo183616	Actinobacteria	Actinobacteria	Actinomycetales	ACK-M1	Unclassified	2	0	0	6	2	0	3	3	1	1	8	3	4	0	0	5	0	2	0	0	2	3	6	7	0	5	2	4	0	1	1	3	1	6	0	0
denovo134259	Actinobacteria	Actinobacteria	Actinomycetales	Unclassified	Unclassified	0	1	2	1	0	0	2	7	2	2	2	3	5	1	0	6	1	0	0	0	10	2	4	7	0	5	2	1	0	0	3	3	2	6	3	1
denovo306180	Actinobacteria	Actinobacteria	Actinomycetales	ACK-M1	Unclassified	2	2	0	2	3	1	0	0	0	0	3	3	0	5	0	2	5	2	1	0	4	0	6	0	0	2	6	1	0	0	1	18	11	0	4	2
denovo187269	Actinobacteria	Actinobacteria	Actinomycetales	ACK-M1	Unclassified	0	0	1	0	0	1	2	1	2	1	4	12	2	2	0	4	0	1	2	5	4	4	3	2	4	4	3	3	1	1	5	3	2	4	3	0
denovo278482	Actinobacteria	Actinobacteria	Actinomycetales	ACK-M1	Unclassified	0	0	3	0	1	3	3	0	3	0	3	0	1	2	0	4	0	5	3	4	0	12	5	4	4	0	3	0	7	6	2	2	2	5	0	1
denovo305315	Actinobacteria	Actinobacteria	Actinomycetales	Unclassified	Unclassified	1	0	5	2	4	0	2	4	4	2	3	5	5	0	0	3	2	0	0	7	2	4	4	3	3	3	4	1	0	0	2	4	0	2	4	1
denovo302093	Actinobacteria	Actinobacteria	Actinomycetales	ACK-M1	Unclassified	4	1	0	0	4	1	1	8	3	1	2	1	3	1	1	1	0	1	2	2	3	4	5	3	2	5	4	1	1	2	4	2	3	5	4	0
denovo144719	Actinobacteria	Actinobacteria	Actinomycetales	ACK-M1	Unclassified	1	2	2	0	1	1	0	5	1	1	0	4	5	1	0	2	1	2	1	5	3	3	5	3	3	4	3	4	0	1	4	2	3	5	5	1
denovo59882	Actinobacteria	Actinobacteria	Actinomycetales	ACK-M1	Unclassified	1	1	1	1	1	1	1	4	4	2	0	1	1	2	0	3	3	11	6	2	0	5	2	4	2	3	2	6	2	5	1	4	3	2	1	0
denovo43779	Actinobacteria	Actinobacteria	Actinomycetales	ACK-M1	Unclassified	2	0	1	1	3	1	3	5	1	0	3	5	4	5	0	3	1	0	2	4	3	3	8	4	1	3	1	3	0	1	7	1	1	6	2	0
denovo48693	Actinobacteria	Actinobacteria	Actinomycetales	ACK-M1	Unclassified	0	3	0	6	0	0	2	9	2	1	0	6	3	9	0	0	1	0	0	3	0	11	3	0	0	5	1	1	0	0	3	6	2	5	2	1
denovo10217	Actinobacteria	Actinobacteria	Actinomycetales	ACK-M1	Unclassified	0	1	0	3	1	1	3	7	1	3	1	6	2	1	0	3	0	0	2	4	3	5	5	1	3	4	2	4	2	1	5	4	3	2	1	2
denovo106402	Actinobacteria	Actinobacteria	Actinomycetales	ACK-M1	Unclassified	1	0	2	1	1	0	1	6	2	1	5	4	4	5	1	5	1	2	1	2	6	0	5	3	3	5	1	3	1	0	2	4	1	4	1	0
denovo244305	Actinobacteria	Actinobacteria	Actinomycetales	ACK-M1	Unclassified	0	1	0	2	4	1	3	2	7	3	2	5	2	0	0	1	1	2	1	3	2	2	8	12	3	0	1	0	1	2	1	3	0	4	6	1
denovo115713	Actinobacteria	Actinobacteria	Actinomycetales	Microbacteriaceae	Candidatus Aquiluna	0	1	0	0	0	0	0	4	0	3	2	0	0	0	0	0	0	0	0	6	4	2	3	25	1	0	0	5	18	1	0	14	0	2	0	0
denovo91669	Actinobacteria	Actinobacteria	Actinomycetales	Unclassified	Unclassified	2	2	1	13	1	0	2	3	0	1	2	5	5	2	0	1	1	0	0	0	7	3	1	5	2	6	1	1	1	0	6	6	1	3	1	0
denovo258985	Actinobacteria	Actinobacteria	Actinomycetales	ACK-M1	Unclassified	1	0	2	2	8	0	0	4	2	2	2	8	3	1	1	6	0	1	2	2	2	4	5	1	4	5	3	1	2	1	3	5	3	4	1	0
denovo253107	Actinobacteria	Actinobacteria	Actinomycetales	ACK-M1	Unclassified	6	1	1	2	0	0	3	3	2	3	0	2	1	4	0	1	0	2	0	5	3	3	11	14	3	2	0	2	1	1	4	4	2	2	1	2
denovo24555	Actinobacteria	Actinobacteria	Actinomycetales	ACK-M1	Unclassified	1	1	1	0	2	2	1	3	4	1	5	1	2	1	0	3	1	3	2	5	2	7	7	4	6	3	1	2	1	0	3	4	3	4	1	2
denovo198913	Actinobacteria	Actinobacteria	Actinomycetales	ACK-M1	Unclassified	0	2	0	1	2	1	3	2	5	2	1	5	4	0	0	2	1	1	1	5	2	2	0	1	7	6	2	2	1	2	1	4	13	7	5	0
denovo79248	Actinobacteria	Actinobacteria	Actinomycetales	Microbacteriaceae	Unclassified	3	3	0	2	0	0	2	10	4	14	0	3	0	0	0	0	0	0	0	0	9	1	4	0	1	3	2	2	0	0	1	4	15	0	11	0
denovo246996	Actinobacteria	Actinobacteria	Actinomycetales	ACK-M1	Unclassified	1	1	1	2	4	0	3	4	1	1	1	5	2	3	0	2	2	1	4	2	1	7	8	0	1	4	2	3	0	3	9	5	0	1	7	0
denovo218496	Actinobacteria	Actinobacteria	Actinomycetales	ACK-M1	Unclassified	2	1	1	4	2	2	3	2	7	0	1	3	1	1	1	5	1	3	2	6	2	6	6	6	1	1	2	1	1	2	4	5	5	2	2	2
denovo242283	Actinobacteria	Actinobacteria	Actinomycetales	ACK-M1	Unclassified	1	3	1	0	7	2	1	2	6	3	1	2	3	1	2	3	2	2	2	4	1	3	7	10	2	2	0	3	4	0	0	1	3	6	2	2
denovo203595	Actinobacteria	Acidimicrobiia	Acidimicrobiales	C111	Unclassified	0	0	0	53	0	0	3	0	0	5	0	12	0	0	0	0	0	0	1	0	0	4	2	0	0	3	1	0	0	1	3	7	0	2	0	0
denovo110784	Actinobacteria	Actinobacteria	Actinomycetales	ACK-M1	Unclassified	2	1	3	2	2	0	4	4	2	1	0	4	1	2	0	2	1	0	5	6	4	7	6	4	3	1	2	3	3	1	7	3	3	6	1	1
denovo96894	Actinobacteria	Actinobacteria	Actinomycetales	ACK-M1	Unclassified	0	0	1	4	3	1	1	4	3	3	3	0	4	2	1	2	1	2	0	1	7	2	11	9	1	3	0	1	2	1	5	2	3	5	1	0
denovo134244	Actinobacteria	Actinobacteria	Actinomycetales	ACK-M1	Unclassified	3	2	0	0	2	0	3	3	2	0	3	8	5	3	2	3	2	0	0	1	8	2	8	9	1	4	0	1	3	1	2	5	1	3	1	1
denovo128233	Actinobacteria	Actinobacteria	Actinomycetales	ACK-M1	Unclassified	3	2	2	2	0	0	1	4	5	1	2	2	0	3	2	7	3	4	3	1	2	5	2	4	2	1	1	2	1	3	2	11	3	9	1	2
denovo272321	Actinobacteria	Actinobacteria	Actinomycetales	ACK-M1	Unclassified	2	3	1	0	4	1	2	6	3	0	1	5	4	0	0	2	0	0	4	8	1	2	8	1	2	6	3	3	2	3	3	5	4	4	3	1
denovo74338	Actinobacteria	Actinobacteria	Actinomycetales	Microbacteriaceae	Candidatus Rhodoluna	2	0	0	1	0	0	1	18	2	0	0	2	1	0	0	3	1	0	0	1	10	10	0	29	1	1	0	3	0	0	2	2	3	2	3	1
denovo291283	Actinobacteria	Actinobacteria	Actinomycetales	ACK-M1	Unclassified	1	0	2	3	3	0	2	2	4	2	2	4	5	4	0	3	2	2	4	3	4	5	6	1	3	5	1	3	1	3	6	3	2	6	3	0
denovo100744	Actinobacteria	Actinobacteria	Actinomycetales	ACK-M1	Unclassified	1	0	1	3	4	0	5	5	3	1	1	9	4	3	3	1	2	1	3	2	1	4	7	4	2	4	1	1	1	0	5	5	4	7	3	0
denovo259713	Actinobacteria	Actinobacteria	Actinomycetales	ACK-M1	Unclassified	0	2	2	2	2	0	2	5	4	4	1	7	4	4	1	4	3	1	5	4	5	4	9	1	2	2	1	0	3	0	5	2	6	3	2	3
denovo290718	Actinobacteria	Actinobacteria	Actinomycetales	ACK-M1	Unclassified	2	2	2	5	4	0	3	3	2	0	3	10	4	2	1	1	0	0	4	4	3	5	4	5	5	4	1	3	1	1	7	1	3	7	1	1
denovo245956	Actinobacteria	Actinobacteria	Actinomycetales	ACK-M1	Unclassified	5	0	1	0	4	0	1	3	4	0	4	7	6	7	2	5	0	3	1	4	3	2	5	2	4	2	1	3	2	2	4	3	2	3	5	0
denovo197715	Actinobacteria	Actinobacteria	Actinomycetales	ACK-M1	Unclassified	2	0	4	0	3	4	3	0	12	1	2	2	0	3	3	6	1	1	0	4	1	5	8	11	3	2	0	3	2	4	2	6	1	8	0	1
denovo264936	Actinobacteria	Actinobacteria	Actinomycetales	ACK-M1	Unclassified	3	0	2	1	4	2	1	7	3	1	5	8	3	1	0	2	2	1	5	4	6	7	5	2	4	2	3	2	2	1	6	4	3	3	3	0
denovo147611	Actinobacteria	Actinobacteria	Actinomycetales	ACK-M1	Unclassified	1	1	0	0	1	4	3	2	3	0	1	7	1	3	0	3	2	7	3	6	3	6	12	1	1	3	3	3	4	0	5	6	2	6	1	0
denovo245449	Actinobacteria	Actinobacteria	Actinomycetales	ACK-M1	Unclassified	1	1	3	2	1	2	1	4	1	0	4	10	4	1	2	3	2	4	3	2	5	7	10	3	1	2	1	2	2	0	2	8	2	2	4	2
denovo25267	Actinobacteria	Actinobacteria	Actinomycetales	ACK-M1	Unclassified	0	0	2	1	6	2	2	4	2	1	2	7	3	1	2	6	0	4	3	4	3	7	6	1	1	3	5	1	1	2	11	2	2	6	1	2
denovo289311	Actinobacteria	Actinobacteria	Actinomycetales	ACK-M1	Unclassified	6	1	2	1	2	1	4	1	5	3	3	1	3	4	1	3	0	2	5	4	5	12	11	11	3	3	1	2	0	2	0	3	0	4	1	1
denovo129453	Actinobacteria	Actinobacteria	Actinomycetales	ACK-M1	Unclassified	1	3	0	0	3	1	2	5	7	2	4	3	3	2	0	9	1	2	3	4	1	8	16	3	2	0	1	2	0	4	1	4	2	7	1	0
denovo176082	Actinobacteria	Actinobacteria	Actinomycetales	ACK-M1	Unclassified	1	2	0	1	3	1	1	8	4	0	3	4	2	2	0	5	1	0	4	6	4	7	11	4	3	2	2	5	2	1	7	3	3	4	2	1
denovo65238	Actinobacteria	Actinobacteria	Actinomycetales	Microbacteriaceae	Clavibacter	1	11	14	2	0	0	0	8	0	26	0	0	2	5	0	0	6	1	17	1	0	3	0	0	0	2	1	1	1	1	0	2	3	2	1	0
denovo269173	Actinobacteria	Actinobacteria	Actinomycetales	Microbacteriaceae	Unclassified	0	0	0	4	2	1	1	10	2	0	0	9	12	19	0	1	2	0	0	0	0	2	0	0	1	7	1	0	0	0	8	6	10	14	1	0
denovo270012	Actinobacteria	Actinobacteria	Actinomycetales	ACK-M1	Unclassified	1	1	1	0	1	0	1	5	2	2	6	6	2	1	0	4	1	2	7	5	7	9	5	9	3	3	3	0	1	2	5	3	6	5	2	1
denovo265291	Actinobacteria	Actinobacteria	Actinomycetales	ACK-M1	Unclassified	3	0	2	2	3	1	2	2	2	1	3	4	1	6	0	5	0	3	8	4	2	7	12	3	5	2	0	8	1	1	5	3	2	6	2	3
denovo37947	Actinobacteria	Actinobacteria	Actinomycetales	ACK-M1	Unclassified	1	47	1	1	0	0	0	21	1	0	0	2	0	2	0	1	1	0	8	1	2	8	3	0	0	0	0	0	0	4	6	0	2	0	1	0
denovo267487	Actinobacteria	Actinobacteria	Actinomycetales	ACK-M1	Unclassified	21	0	0	2	0	0	3	0	2	1	10	0	0	0	5	0	0	8	0	10	0	0	1	0	5	0	0	5	0	9	0	0	0	0	1	31
denovo265242	Actinobacteria	Actinobacteria	Actinomycetales	ACK-M1	Unclassified	4	1	2	2	0	0	0	1	4	5	4	3	2	3	2	5	2	6	0	0	3	1	4	19	1	7	0	3	4	1	2	13	1	4	2	1
denovo123253	Actinobacteria	Actinobacteria	Actinomycetales	ACK-M1	Unclassified	1	1	3	5	2	1	6	4	0	2	2	7	6	4	0	3	0	3	5	3	0	9	8	1	0	2	4	3	1	1	4	2	4	9	3	4
denovo217022	Actinobacteria	Actinobacteria	Actinomycetales	ACK-M1	Unclassified	1	2	0	3	2	3	4	2	1	1	0	7	2	4	1	4	3	5	5	5	4	12	6	2	2	3	1	3	2	2	6	4	6	2	1	1
denovo189126	Actinobacteria	Acidimicrobiia	Acidimicrobiales	C111	Unclassified	3	1	1	2	1	0	4	5	3	7	4	4	2	0	0	5	4	1	0	1	3	2	7	16	0	6	1	1	2	0	3	5	3	10	2	1
denovo185988	Actinobacteria	Actinobacteria	Actinomycetales	ACK-M1	Unclassified	1	0	2	0	2	4	4	1	1	3	1	4	5	3	0	4	3	3	6	4	3	8	9	5	2	3	2	1	1	4	8	5	4	4	4	0
denovo298104	Actinobacteria	Actinobacteria	Actinomycetales	ACK-M1	Unclassified	2	0	0	2	0	3	3	1	2	3	4	1	6	0	0	5	2	2	3	6	9	10	3	17	1	4	3	1	1	2	5	5	2	2	2	3
denovo181434	Actinobacteria	Actinobacteria	Actinomycetales	ACK-M1	Unclassified	0	1	0	5	0	0	1	7	1	1	1	6	3	5	0	3	7	1	0	1	3	15	8	1	1	4	1	0	1	0	10	7	3	7	6	2
denovo166646	Actinobacteria	Actinobacteria	Actinomycetales	ACK-M1	Unclassified	0	2	1	2	2	2	3	8	0	1	1	5	2	4	1	4	3	2	4	7	2	7	12	2	4	4	0	2	3	0	10	4	3	7	0	1
denovo95380	Actinobacteria	Actinobacteria	Actinomycetales	ACK-M1	Unclassified	1	2	1	0	8	1	4	5	3	0	1	8	4	3	0	3	1	2	6	4	0	4	6	3	4	4	1	7	6	3	4	4	2	3	2	1
denovo237380	Actinobacteria	Actinobacteria	Actinomycetales	ACK-M1	Unclassified	2	0	1	1	0	0	1	3	7	1	13	5	0	1	1	0	2	1	5	3	5	7	12	9	5	7	1	3	0	3	7	2	1	3	0	2
denovo238806	Actinobacteria	Actinobacteria	Actinomycetales	Microbacteriaceae	Unclassified	0	4	0	3	1	0	0	8	2	2	2	12	11	17	0	4	0	0	0	1	0	0	3	5	0	7	1	0	0	0	15	2	3	8	2	0
denovo120732	Actinobacteria	Actinobacteria	Actinomycetales	ACK-M1	Unclassified	1	1	4	8	0	0	0	12	2	0	1	6	5	7	0	7	6	0	0	2	3	7	5	1	0	4	1	0	0	0	10	5	3	7	4	2
denovo49140	Actinobacteria	Actinobacteria	Actinomycetales	ACK-M1	Unclassified	1	1	1	2	4	1	2	5	6	1	2	4	1	3	0	6	1	0	3	7	6	7	8	4	3	8	4	3	2	0	3	3	2	8	4	1
denovo128578	Actinobacteria	Actinobacteria	Actinomycetales	ACK-M1	Unclassified	1	2	1	2	2	1	4	8	5	2	3	6	1	3	0	6	2	2	5	2	7	4	10	2	3	6	4	2	0	2	5	2	3	8	2	0
denovo191087	Actinobacteria	Acidimicrobiia	Acidimicrobiales	C111	Unclassified	0	3	10	0	6	2	17	0	10	0	0	0	0	0	0	0	0	3	24	24	0	0	0	0	3	1	0	11	2	4	0	0	0	0	0	2
denovo12974	Actinobacteria	Actinobacteria	Actinomycetales	ACK-M1	Unclassified	0	1	2	0	8	1	3	8	2	1	2	1	5	8	0	1	1	1	1	0	11	0	0	1	0	3	2	3	0	0	25	2	0	9	2	0
denovo114501	Actinobacteria	Actinobacteria	Actinomycetales	ACK-M1	Unclassified	3	3	1	1	4	0	0	8	5	6	6	9	6	0	1	5	2	0	6	4	4	9	5	3	4	4	7	1	2	0	2	2	3	3	2	0
denovo231523	Actinobacteria	Actinobacteria	Actinomycetales	ACK-M1	Unclassified	1	0	0	2	4	0	3	2	2	1	6	5	4	4	1	6	0	7	5	3	3	3	8	2	3	7	3	1	3	2	9	2	5	5	6	0
denovo297359	Actinobacteria	Actinobacteria	Actinomycetales	ACK-M1	Unclassified	1	0	3	2	3	1	6	4	2	1	4	3	6	4	1	1	1	2	5	3	5	11	8	4	0	2	3	7	3	2	3	6	4	2	6	0
denovo283158	Actinobacteria	Actinobacteria	Actinomycetales	Microbacteriaceae	Candidatus Rhodoluna	2	0	1	0	0	2	1	15	1	1	1	2	1	1	1	3	1	0	0	0	12	8	3	35	1	4	0	1	1	3	2	2	4	8	3	0
denovo116801	Actinobacteria	Actinobacteria	Actinomycetales	ACK-M1	Unclassified	0	4	3	0	4	2	2	1	6	2	1	1	1	2	1	9	1	8	6	3	2	13	9	8	5	1	3	4	5	4	2	1	1	4	1	2
denovo45830	Actinobacteria	Actinobacteria	Actinomycetales	ACK-M1	Unclassified	4	1	2	2	4	1	2	8	4	1	2	5	9	6	0	4	3	4	10	4	4	6	2	1	0	7	1	4	4	0	3	2	2	5	6	1
denovo64255	Actinobacteria	Actinobacteria	Actinomycetales	ACK-M1	Unclassified	5	1	1	1	1	1	3	5	4	4	2	7	4	2	0	4	1	2	9	2	4	8	3	1	2	4	3	2	1	1	5	5	4	9	4	1
denovo228595	Actinobacteria	Actinobacteria	Actinomycetales	ACK-M1	Unclassified	3	3	3	3	1	1	2	5	1	0	5	7	4	7	1	2	2	1	2	0	9	3	4	2	4	5	5	1	3	3	9	9	3	2	5	0
denovo290620	Actinobacteria	Actinobacteria	Actinomycetales	ACK-M1	Unclassified	1	1	1	3	2	1	2	9	5	3	3	7	2	0	1	4	2	1	11	1	4	11	6	5	3	5	4	4	0	2	6	2	3	3	2	2
denovo295568	Actinobacteria	Actinobacteria	Actinomycetales	ACK-M1	Unclassified	3	2	1	1	6	1	2	5	6	0	1	2	2	6	1	12	1	5	4	3	0	5	8	3	5	6	1	2	2	2	4	9	1	9	1	4
denovo205781	Actinobacteria	Actinobacteria	Actinomycetales	Microbacteriaceae	Candidatus Rhodoluna	0	7	0	0	0	0	2	0	0	3	0	0	0	1	0	0	1	0	0	1	0	2	33	0	2	4	0	2	20	0	3	40	3	5	0	0
denovo179355	Actinobacteria	Actinobacteria	Actinomycetales	ACK-M1	Unclassified	1	0	1	4	3	0	2	4	1	0	2	8	3	5	1	9	1	4	8	7	4	3	14	3	3	6	2	3	3	2	7	3	1	4	3	2
denovo3312	Actinobacteria	Actinobacteria	Actinomycetales	ACK-M1	Unclassified	3	1	0	7	2	0	1	3	1	5	7	7	4	1	0	5	3	4	0	1	1	3	16	11	0	9	0	1	1	2	1	2	3	11	0	2
denovo167047	Actinobacteria	Actinobacteria	Actinomycetales	ACK-M1	Unclassified	1	1	1	3	2	0	0	16	3	1	2	21	7	12	2	4	3	1	2	0	2	3	2	0	1	4	2	0	1	1	9	2	1	5	1	4
denovo40481	Actinobacteria	Actinobacteria	Actinomycetales	ACK-M1	Unclassified	5	7	0	7	1	0	0	3	2	11	1	0	0	0	1	1	1	1	1	3	8	8	8	15	0	2	0	0	29	0	0	8	1	3	2	1
denovo219604	Actinobacteria	Actinobacteria	Actinomycetales	ACK-M1	Unclassified	2	0	1	1	5	2	2	4	3	5	2	13	3	2	0	5	1	4	4	9	2	11	8	1	2	3	3	1	0	1	10	5	4	4	1	0
denovo221249	Actinobacteria	Actinobacteria	Actinomycetales	ACK-M1	Unclassified	1	1	2	4	5	1	2	6	2	2	3	8	1	2	1	7	1	1	4	4	4	9	10	1	3	1	1	3	4	2	10	9	0	9	2	2
denovo57210	Actinobacteria	Actinobacteria	Actinomycetales	ACK-M1	Unclassified	4	0	0	3	3	5	1	5	2	0	2	8	6	3	0	1	1	2	10	5	5	4	11	5	5	6	2	4	0	1	7	7	2	5	2	1
denovo291940	Actinobacteria	Actinobacteria	Actinomycetales	ACK-M1	Unclassified	1	0	4	1	12	2	7	10	1	0	4	5	19	13	0	0	2	0	7	2	4	4	8	1	1	2	0	0	0	1	9	4	2	6	2	0
denovo135524	Actinobacteria	Actinobacteria	Actinomycetales	ACK-M1	Unclassified	3	3	4	0	1	1	3	9	7	0	2	7	5	1	0	8	1	3	3	8	4	10	12	1	5	2	4	3	0	3	4	4	5	4	1	3
denovo95302	Actinobacteria	Actinobacteria	Actinomycetales	ACK-M1	Unclassified	4	0	3	1	3	0	3	8	5	1	4	1	2	2	0	2	0	1	1	3	9	4	3	43	2	6	5	1	2	3	5	2	2	2	2	0
denovo17543	Actinobacteria	Actinobacteria	Actinomycetales	Microbacteriaceae	Unclassified	0	12	12	44	0	0	1	6	0	7	2	0	2	0	0	4	1	0	1	7	0	6	0	0	2	0	1	0	21	0	2	0	2	3	1	1
denovo269706	Actinobacteria	Actinobacteria	Actinomycetales	ACK-M1	Unclassified	2	0	3	1	2	1	3	5	6	2	4	4	3	3	0	4	0	5	5	7	4	11	18	1	4	3	4	2	4	2	6	3	3	7	4	1
denovo171129	Actinobacteria	Actinobacteria	Actinomycetales	ACK-M1	Unclassified	3	2	3	1	5	2	0	2	8	1	6	1	3	3	1	4	3	9	3	7	1	6	6	9	9	2	4	5	5	3	3	9	1	6	1	3
denovo225498	Actinobacteria	Actinobacteria	Actinomycetales	ACK-M1	Unclassified	1	10	1	1	1	1	1	5	2	9	1	2	0	2	0	3	2	3	0	2	2	5	8	14	4	3	1	4	19	0	0	26	4	2	4	1
denovo279793	Actinobacteria	Actinobacteria	Actinomycetales	Unclassified	Unclassified	0	1	4	6	0	2	2	11	4	8	5	4	3	5	3	5	3	2	1	0	5	9	3	6	1	10	4	2	1	0	3	8	0	6	6	1
denovo5836	Actinobacteria	Actinobacteria	Actinomycetales	ACK-M1	Unclassified	1	0	1	6	2	1	1	5	5	5	2	7	3	16	0	7	2	1	2	2	0	12	1	3	3	3	2	2	3	0	2	21	7	10	4	1
denovo83647	Actinobacteria	Actinobacteria	Actinomycetales	ACK-M1	Unclassified	1	3	0	2	3	1	4	10	4	2	3	5	5	2	0	2	3	3	5	9	7	10	10	1	1	3	4	4	3	1	4	6	2	12	3	1
denovo161146	Actinobacteria	Actinobacteria	Actinomycetales	ACK-M1	Unclassified	2	1	2	2	0	0	5	3	13	0	6	0	1	5	1	4	2	4	8	1	1	10	8	16	6	7	0	6	14	1	0	4	1	5	3	3
denovo14157	Actinobacteria	Actinobacteria	Actinomycetales	ACK-M1	Unclassified	3	0	1	1	5	2	5	10	5	2	3	4	6	4	2	7	1	6	5	1	5	7	16	1	2	7	1	2	4	2	9	6	2	4	1	1
denovo248608	Actinobacteria	Actinobacteria	Actinomycetales	ACK-M1	Unclassified	4	2	1	1	0	0	5	13	6	3	6	7	12	6	1	1	4	1	0	2	5	9	6	5	2	4	3	2	0	0	5	10	1	10	3	0
denovo75416	Actinobacteria	Acidimicrobiia	Acidimicrobiales	C111	Unclassified	2	0	0	0	0	0	0	0	1	0	2	7	17	2	0	0	1	0	0	0	45	0	0	2	0	4	4	2	0	0	0	24	0	10	0	0
denovo286493	Actinobacteria	Actinobacteria	Actinomycetales	ACK-M1	Unclassified	5	3	1	0	2	1	2	0	10	4	6	5	3	4	0	6	1	4	12	2	3	16	12	11	5	1	0	5	4	6	3	6	1	3	1	2
denovo139004	Actinobacteria	Acidimicrobiia	Acidimicrobiales	C111	Unclassified	5	6	3	11	0	1	14	1	1	2	7	1	3	1	6	5	3	7	0	0	9	1	2	13	5	7	1	4	1	3	2	1	7	10	2	5
denovo33109	Actinobacteria	Actinobacteria	Actinomycetales	ACK-M1	Unclassified	4	2	1	1	0	1	3	14	2	3	0	9	8	8	0	3	1	0	3	3	5	6	8	2	0	4	2	1	2	0	13	12	12	14	6	0
denovo282319	Actinobacteria	Actinobacteria	Actinomycetales	ACK-M1	Unclassified	8	1	3	0	3	4	3	3	14	6	5	2	4	1	1	9	0	10	6	3	2	9	5	14	5	2	2	3	5	2	2	7	0	3	1	2
denovo193064	Actinobacteria	Acidimicrobiia	Acidimicrobiales	C111	Unclassified	7	1	0	31	1	0	5	1	0	4	2	6	2	1	1	3	1	2	0	1	8	1	7	33	2	8	2	0	1	1	3	2	2	10	0	0
denovo126516	Actinobacteria	Actinobacteria	Actinomycetales	ACK-M1	Unclassified	3	0	1	2	4	2	6	3	12	2	0	3	0	3	1	7	3	8	13	7	1	12	10	6	5	6	2	2	4	5	3	5	2	4	4	1
denovo104771	Actinobacteria	Actinobacteria	Actinomycetales	ACK-M1	Unclassified	4	1	0	2	1	3	9	6	3	2	2	10	4	7	1	11	1	2	4	7	4	5	10	5	4	3	3	5	1	4	7	3	5	9	2	3
denovo15220	Actinobacteria	Acidimicrobiia	Acidimicrobiales	C111	Unclassified	0	1	41	0	3	7	5	0	2	2	3	1	0	6	0	0	3	19	0	1	1	0	15	0	5	8	12	1	4	4	7	2	0	0	2	2
denovo145196	Actinobacteria	Actinobacteria	Actinomycetales	Unclassified	Unclassified	2	1	0	0	4	0	2	15	3	1	6	20	8	8	1	5	3	2	2	3	7	5	7	0	2	5	3	2	0	0	10	4	4	10	5	1
denovo28005	Actinobacteria	Actinobacteria	Actinomycetales	ACK-M1	Unclassified	1	2	1	2	6	3	3	4	6	3	5	5	6	5	1	3	1	6	9	4	1	5	7	9	8	4	1	4	6	7	5	9	3	14	4	2
denovo285520	Actinobacteria	Actinobacteria	Actinomycetales	Unclassified	Unclassified	7	1	0	1	2	0	5	4	1	1	0	2	20	7	0	5	1	1	0	6	8	8	34	2	3	1	3	5	1	2	10	5	4	8	7	1
denovo269826	Actinobacteria	Actinobacteria	Actinomycetales	ACK-M1	Unclassified	0	1	3	8	1	0	1	10	0	7	2	7	8	3	0	14	3	3	0	7	5	22	7	0	2	10	0	5	1	0	3	9	6	11	1	2
denovo181672	Actinobacteria	Acidimicrobiia	Acidimicrobiales	Unclassified	Unclassified	0	0	0	1	0	0	1	0	3	9	6	1	0	0	0	0	1	0	0	0	0	0	0	0	0	9	28	2	0	1	0	12	32	59	0	0
denovo213379	Actinobacteria	Actinobacteria	Actinomycetales	ACK-M1	Unclassified	1	3	1	3	6	0	1	11	5	1	5	10	6	4	0	6	3	1	14	9	7	5	8	2	4	2	1	1	4	1	9	5	9	9	4	3
denovo131390	Actinobacteria	Actinobacteria	Actinomycetales	ACK-M1	Unclassified	2	3	1	3	2	3	1	6	7	2	3	12	5	4	1	7	1	3	2	11	6	5	10	4	8	7	6	3	1	3	9	6	5	7	4	3
denovo7058	Actinobacteria	Actinobacteria	Actinomycetales	ACK-M1	Unclassified	3	0	4	1	4	3	3	7	4	0	1	10	3	6	2	5	3	1	12	14	4	6	8	4	5	10	2	5	2	2	12	12	1	7	4	1
denovo206410	Actinobacteria	Actinobacteria	Actinomycetales	ACK-M1	Unclassified	4	1	3	2	8	0	8	10	5	2	3	8	10	3	0	8	5	3	5	10	6	0	14	4	3	8	2	6	3	2	6	6	2	4	5	2
denovo85082	Actinobacteria	Actinobacteria	Actinomycetales	ACK-M1	Unclassified	1	3	4	1	3	1	1	5	2	4	2	6	9	8	0	4	4	3	3	5	2	8	12	4	5	10	5	5	2	1	10	13	4	9	7	0
denovo105529	Actinobacteria	Actinobacteria	Actinomycetales	ACK-M1	Unclassified	4	0	0	1	6	1	4	0	5	5	3	3	2	4	2	11	1	5	14	11	3	12	9	8	7	3	1	2	7	5	4	10	2	11	3	3
denovo66287	Actinobacteria	Actinobacteria	Actinomycetales	ACK-M1	Unclassified	2	0	3	1	2	2	4	7	7	3	5	13	5	4	1	8	3	5	6	6	1	4	13	6	5	4	11	1	0	4	8	8	3	8	5	2
denovo205784	Actinobacteria	Actinobacteria	Actinomycetales	ACK-M1	Unclassified	3	2	1	1	1	3	5	10	3	1	6	7	10	5	1	5	2	3	7	8	3	11	21	4	4	3	4	7	0	3	3	13	2	9	2	1
denovo214622	Actinobacteria	Actinobacteria	Actinomycetales	ACK-M1	Unclassified	3	0	5	2	8	2	7	4	4	1	0	4	8	5	1	9	2	3	3	5	10	11	11	3	8	5	5	2	2	0	8	11	7	6	5	5
denovo169792	Actinobacteria	Actinobacteria	Actinomycetales	ACK-M1	Unclassified	9	1	6	5	4	1	1	8	7	5	7	9	5	3	0	7	2	7	0	4	6	3	16	12	9	4	3	5	0	2	6	5	0	6	7	3
denovo147582	Actinobacteria	Actinobacteria	Actinomycetales	Unclassified	Unclassified	1	9	3	2	2	0	0	10	0	18	1	5	4	3	0	2	10	0	0	13	3	16	3	0	2	4	7	2	9	1	3	7	24	4	13	2
denovo45768	Actinobacteria	Actinobacteria	Actinomycetales	ACK-M1	Unclassified	1	7	0	1	0	10	13	0	18	1	1	0	0	0	9	0	0	22	1	0	0	0	0	10	8	0	0	16	7	19	0	1	9	0	12	16
denovo220173	Actinobacteria	Actinobacteria	Actinomycetales	Unclassified	Unclassified	3	0	1	0	4	3	1	1	2	1	1	0	0	0	1	2	9	113	0	0	0	2	0	0	17	0	0	4	2	8	0	0	0	0	1	10
denovo279958	Actinobacteria	Actinobacteria	Actinomycetales	ACK-M1	Unclassified	1	1	2	3	7	3	1	5	5	1	6	8	2	6	0	2	2	5	9	5	10	6	16	5	6	7	6	4	2	5	12	9	5	7	2	3
denovo222255	Actinobacteria	Actinobacteria	Actinomycetales	ACK-M1	Unclassified	0	0	2	3	1	0	0	19	0	3	1	4	1	3	0	12	0	2	0	6	0	41	34	1	1	1	1	3	4	1	3	7	20	9	3	2
denovo192959	Actinobacteria	Actinobacteria	Actinomycetales	ACK-M1	Unclassified	1	5	2	6	2	0	2	20	0	0	7	9	10	8	0	5	4	0	3	8	7	13	9	3	1	8	2	2	2	2	9	10	2	11	8	0
denovo264891	Actinobacteria	Actinobacteria	Actinomycetales	ACK-M1	Unclassified	4	5	3	3	5	1	1	10	1	0	5	11	9	17	1	4	4	5	3	5	5	7	14	4	3	6	4	1	3	0	11	16	3	4	5	2
denovo87215	Actinobacteria	Acidimicrobiia	Acidimicrobiales	Unclassified	Unclassified	6	0	4	9	5	0	1	11	2	8	5	8	7	2	0	10	0	5	0	5	8	7	10	16	3	10	1	0	9	1	3	5	4	16	1	2
denovo8717	Actinobacteria	Actinobacteria	Actinomycetales	ACK-M1	Unclassified	2	1	9	1	6	0	4	11	4	1	2	6	8	11	0	3	2	3	1	16	5	14	15	12	6	7	3	7	1	1	11	4	2	13	2	0
denovo95157	Actinobacteria	Actinobacteria	Actinomycetales	ACK-M1	Unclassified	0	2	0	3	3	0	0	12	1	1	2	1	3	7	2	8	2	6	0	11	2	43	29	4	3	5	3	2	1	1	4	7	14	7	6	1
denovo15618	Actinobacteria	Actinobacteria	Actinomycetales	ACK-M1	Unclassified	4	3	5	1	3	5	3	1	8	5	6	3	4	3	3	5	1	7	13	2	1	5	14	15	13	6	1	6	9	7	4	6	2	11	4	5
denovo248253	Actinobacteria	Actinobacteria	Actinomycetales	ACK-M1	Unclassified	7	3	9	0	6	1	0	8	17	3	3	0	1	3	2	12	2	6	5	3	1	19	16	20	7	6	1	3	3	9	2	5	3	5	1	2
denovo142762	Actinobacteria	Actinobacteria	Actinomycetales	ACK-M1	Unclassified	3	1	4	2	2	0	4	14	2	1	2	14	8	8	2	8	4	3	6	5	11	4	12	4	8	6	2	6	0	3	7	10	7	6	7	3
denovo67321	Actinobacteria	Actinobacteria	Actinomycetales	ACK-M1	Unclassified	3	1	4	3	10	4	5	10	3	2	3	11	6	7	1	4	0	2	12	6	2	8	14	5	3	5	6	8	3	0	12	6	6	17	5	0
denovo129128	Actinobacteria	Actinobacteria	Actinomycetales	ACK-M1	Unclassified	4	3	4	13	8	1	2	7	4	4	2	13	8	4	3	3	4	4	9	6	3	13	10	2	4	7	1	3	1	0	6	10	7	10	3	2
denovo174012	Actinobacteria	Actinobacteria	Actinomycetales	ACK-M1	Unclassified	4	0	9	1	1	2	1	6	2	6	3	7	4	3	6	2	1	7	26	3	6	27	15	11	5	4	3	7	3	7	3	9	0	3	2	4
denovo185228	Actinobacteria	Actinobacteria	Actinomycetales	Unclassified	Unclassified	3	5	6	1	8	0	3	12	5	1	9	13	12	3	0	5	1	1	2	8	1	14	16	1	8	7	4	0	0	5	4	23	4	10	8	1
denovo262295	Actinobacteria	Actinobacteria	Actinomycetales	ACK-M1	Unclassified	2	1	1	4	3	6	2	11	4	0	3	13	8	5	2	10	2	3	5	5	7	14	19	2	2	6	2	3	7	5	12	3	8	13	4	4
denovo157261	Actinobacteria	Actinobacteria	Actinomycetales	ACK-M1	Unclassified	0	4	0	13	16	0	0	18	4	0	4	6	19	10	1	34	1	0	1	6	13	1	7	2	3	4	2	2	4	5	4	5	13	3	0	1
denovo101418	Actinobacteria	Actinobacteria	Actinomycetales	ACK-M1	Unclassified	2	1	4	2	6	5	1	4	6	4	5	9	5	5	2	4	3	1	6	11	7	9	26	5	3	5	5	6	2	2	15	4	9	10	5	1
denovo148785	Actinobacteria	Actinobacteria	Actinomycetales	ACK-M1	Unclassified	2	2	2	4	7	2	2	10	3	3	6	9	13	4	3	5	2	0	9	9	4	12	20	4	4	8	5	5	7	3	9	7	3	8	6	3
denovo225045	Actinobacteria	Actinobacteria	Actinomycetales	ACK-M1	Unclassified	2	3	3	5	4	6	5	7	4	2	5	13	5	6	0	7	2	4	8	6	7	16	25	7	4	6	5	3	3	0	8	7	5	9	5	3
denovo99061	Actinobacteria	Actinobacteria	Actinomycetales	ACK-M1	Unclassified	1	3	8	3	7	0	5	14	0	4	3	5	6	11	3	4	2	2	7	6	10	3	10	2	1	9	9	3	2	0	24	5	5	15	4	2
denovo34321	Actinobacteria	Actinobacteria	Actinomycetales	ACK-M1	Unclassified	4	9	6	6	2	4	6	3	4	5	5	3	1	1	0	5	4	5	11	18	7	15	10	36	6	7	5	3	5	1	3	6	1	6	2	4
denovo143725	Actinobacteria	Actinobacteria	Actinomycetales	ACK-M1	Unclassified	1	3	1	4	3	1	6	12	6	6	3	10	11	9	0	7	3	2	11	11	7	9	21	3	9	5	4	3	1	3	11	1	7	14	5	1
denovo224518	Actinobacteria	Actinobacteria	Actinomycetales	Unclassified	Unclassified	23	1	0	1	1	7	0	0	5	0	2	2	0	0	55	0	2	17	8	43	0	3	1	0	2	0	0	4	2	6	0	1	0	0	0	44
denovo184797	Actinobacteria	Actinobacteria	Actinomycetales	ACK-M1	Unclassified	5	3	5	3	6	0	1	9	10	5	6	11	10	4	0	5	5	4	11	8	10	15	14	4	9	6	9	2	3	3	13	11	2	7	6	1
denovo223579	Actinobacteria	Actinobacteria	Actinomycetales	ACK-M1	Unclassified	24	2	8	5	7	1	3	5	16	3	10	9	2	5	2	3	2	8	0	8	5	5	19	26	14	2	5	5	1	2	1	10	0	5	3	5
denovo212612	Actinobacteria	Actinobacteria	Actinomycetales	ACK-M1	Unclassified	9	2	2	3	7	2	6	9	10	0	4	21	7	3	2	13	7	6	8	9	9	6	14	12	4	7	3	4	0	5	10	9	4	12	3	2
denovo130003	Actinobacteria	Actinobacteria	Actinomycetales	Mycobacteriaceae	Mycobacterium	5	10	4	28	4	13	3	6	13	4	4	6	2	3	17	1	5	31	6	11	2	8	6	1	2	4	4	2	5	11	5	1	0	2	0	9
denovo35047	Actinobacteria	Actinobacteria	Actinomycetales	ACK-M1	Unclassified	6	1	4	3	6	4	5	5	6	7	10	6	9	3	9	16	4	7	7	7	0	13	16	8	6	3	5	2	6	8	9	15	4	12	3	1
denovo284849	Actinobacteria	Actinobacteria	Actinomycetales	ACK-M1	Unclassified	7	19	1	4	0	5	20	0	22	1	4	1	5	2	3	2	0	11	0	6	0	0	0	8	18	1	1	31	3	14	0	0	16	1	14	21
denovo248517	Actinobacteria	Actinobacteria	Actinomycetales	ACK-M1	Unclassified	1	3	2	3	9	0	5	5	11	3	13	9	23	5	1	7	8	10	0	8	4	8	8	3	2	12	13	3	2	5	8	14	5	17	9	3
denovo200788	Actinobacteria	Actinobacteria	Actinomycetales	ACK-M1	Unclassified	2	0	0	9	2	0	3	21	4	2	4	1	7	8	3	17	0	5	0	9	2	54	29	2	5	3	11	1	7	0	8	5	22	2	4	1
denovo219521	Actinobacteria	Actinobacteria	Actinomycetales	ACK-M1	Unclassified	2	1	5	4	9	4	2	5	6	2	8	12	14	4	3	4	1	6	8	15	8	8	19	3	8	12	9	7	4	3	14	11	7	11	9	2
denovo34958	Actinobacteria	Actinobacteria	Actinomycetales	ACK-M1	Unclassified	6	3	4	5	10	4	3	14	11	4	7	17	8	7	2	11	6	2	9	8	8	15	17	8	10	11	7	3	8	3	9	4	6	10	5	4
denovo180205	Actinobacteria	Actinobacteria	Actinomycetales	ACK-M1	Unclassified	3	1	2	2	13	6	8	10	3	1	8	16	11	3	3	11	2	6	8	6	8	14	19	5	6	11	10	4	3	5	16	8	2	14	10	1
denovo121844	Actinobacteria	Actinobacteria	Actinomycetales	ACK-M1	Unclassified	2	1	3	3	7	5	7	16	11	2	5	13	5	9	0	13	3	9	7	9	7	19	19	4	7	9	3	7	2	5	13	12	7	8	9	3
denovo89311	Actinobacteria	Actinobacteria	Actinomycetales	ACK-M1	Unclassified	11	0	5	3	15	2	4	11	9	6	9	12	9	6	0	7	6	6	3	10	10	9	15	24	12	5	6	4	2	4	6	11	3	11	8	3
denovo293994	Actinobacteria	Acidimicrobiia	Acidimicrobiales	C111	Unclassified	11	1	2	8	3	0	8	11	3	10	12	8	7	5	2	16	2	3	0	8	15	4	21	28	5	13	2	4	6	2	7	20	11	17	2	0
denovo128942	Actinobacteria	Actinobacteria	Actinomycetales	ACK-M1	Unclassified	7	2	3	2	5	2	8	10	4	1	5	18	9	6	5	10	4	7	13	8	7	21	15	7	3	8	4	6	4	4	17	7	8	15	5	3
denovo200626	Actinobacteria	Actinobacteria	Actinomycetales	ACK-M1	Unclassified	2	2	6	5	4	2	3	17	5	4	10	16	12	6	2	5	8	7	7	13	8	20	19	9	3	4	6	3	4	6	15	17	8	13	6	1
denovo32540	Actinobacteria	Actinobacteria	Actinomycetales	ACK-M1	Unclassified	3	2	7	2	9	4	7	9	12	4	3	16	9	10	1	6	2	3	16	11	11	16	23	7	9	7	6	8	4	3	8	13	3	12	7	1
denovo132586	Actinobacteria	Actinobacteria	Actinomycetales	ACK-M1	Unclassified	8	2	3	2	10	0	13	12	6	3	18	17	7	7	1	7	5	2	6	31	12	10	18	20	5	10	9	9	0	1	18	3	6	6	4	0
denovo168440	Actinobacteria	Actinobacteria	Actinomycetales	ACK-M1	Unclassified	4	13	3	1	5	1	5	16	7	5	2	7	3	8	0	4	5	7	27	8	5	36	18	14	3	3	4	4	9	6	19	9	10	10	10	6
denovo131143	Actinobacteria	Actinobacteria	Actinomycetales	ACK-M1	Unclassified	0	0	4	7	4	1	1	26	0	4	2	5	4	5	0	11	0	2	1	15	3	83	55	1	6	3	0	3	6	0	6	5	27	9	5	5
denovo237826	Actinobacteria	Actinobacteria	Actinomycetales	ACK-M1	Unclassified	1	2	3	1	19	0	7	29	1	5	3	6	6	27	1	6	2	2	3	1	16	1	1	2	1	7	5	3	0	0	39	10	5	38	4	1
denovo213270	Actinobacteria	Actinobacteria	Actinomycetales	ACK-M1	Unclassified	16	4	7	5	13	4	9	9	13	4	5	16	2	9	1	12	4	11	5	8	6	10	16	26	7	9	4	8	2	9	15	14	3	7	4	2
denovo26699	Actinobacteria	Actinobacteria	Actinomycetales	ACK-M1	Unclassified	10	12	0	2	0	18	24	1	30	1	8	2	2	3	3	2	2	26	1	9	2	2	2	7	27	3	0	24	5	14	1	0	33	1	14	18
denovo16242	Actinobacteria	Actinobacteria	Actinomycetales	ACK-M1	Unclassified	8	4	2	6	10	1	9	13	5	3	10	14	7	8	4	10	7	6	13	10	13	8	16	9	11	13	9	4	3	2	14	14	15	19	4	6
denovo107708	Actinobacteria	Actinobacteria	Actinomycetales	Microbacteriaceae	Candidatus Rhodoluna	1	16	0	2	0	0	4	24	5	39	14	10	0	0	0	0	2	0	0	0	50	2	7	1	2	35	5	3	10	0	10	5	23	2	53	0
denovo218792	Actinobacteria	Actinobacteria	Actinomycetales	Microbacteriaceae	Candidatus Rhodoluna	2	4	1	17	3	0	0	15	8	13	9	24	10	25	1	13	10	1	0	4	12	35	9	1	3	12	2	4	4	1	10	8	17	25	20	1
denovo258874	Actinobacteria	Actinobacteria	Actinomycetales	ACK-M1	Unclassified	8	0	4	2	1	5	8	12	11	1	4	15	22	5	0	13	14	4	6	3	17	9	9	14	10	9	14	11	3	3	8	65	3	13	2	4
denovo122652	Actinobacteria	Actinobacteria	Actinomycetales	ACK-M1	Unclassified	1	6	0	10	2	1	2	32	4	3	4	29	27	39	0	10	10	1	9	5	12	15	8	2	2	13	1	4	2	0	23	7	16	25	12	0
denovo124621	Actinobacteria	Actinobacteria	Actinomycetales	ACK-M1	Unclassified	5	3	20	7	1	4	10	13	8	8	7	14	13	6	7	4	0	8	38	8	12	41	19	20	10	14	0	8	10	12	8	6	2	12	2	3
denovo17998	Actinobacteria	Actinobacteria	Actinomycetales	ACK-M1	Unclassified	12	2	8	2	8	1	8	16	17	1	13	5	12	4	2	17	2	5	14	9	11	51	42	25	11	9	2	4	2	8	3	14	9	20	3	3
denovo189655	Actinobacteria	Actinobacteria	Actinomycetales	ACK-M1	Unclassified	20	0	13	0	18	8	16	9	28	8	7	7	3	5	2	16	3	18	4	15	3	9	20	42	23	7	1	11	6	13	3	17	6	17	6	6
denovo213282	Actinobacteria	Actinobacteria	Actinomycetales	ACK-M1	Unclassified	7	8	9	9	8	7	7	19	14	11	5	9	13	12	3	12	3	8	12	17	8	20	25	13	7	22	11	7	4	4	26	16	6	18	18	4
denovo44681	Actinobacteria	Acidimicrobiia	Acidimicrobiales	C111	Unclassified	10	3	6	17	8	3	8	13	13	13	5	12	10	6	1	25	9	7	4	11	15	8	25	50	14	17	1	13	11	14	12	24	8	19	8	6
denovo19129	Actinobacteria	Acidimicrobiia	Acidimicrobiales	Unclassified	Unclassified	7	9	10	27	14	0	1	18	1	6	7	4	4	10	2	19	10	11	16	2	16	10	10	43	1	21	17	3	3	0	11	5	16	85	3	3
denovo231824	Actinobacteria	Actinobacteria	Actinomycetales	ACK-M1	Unclassified	21	0	5	5	11	0	7	32	21	4	10	8	15	8	0	15	4	7	6	11	21	38	61	20	5	16	4	7	5	10	10	16	4	18	8	2
denovo110192	Actinobacteria	Actinobacteria	Actinomycetales	ACK-M1	Unclassified	20	3	15	5	14	1	15	13	27	15	14	9	10	6	0	21	7	8	10	15	16	15	34	51	24	8	2	10	6	7	5	15	0	16	12	1
denovo35198	Actinobacteria	Actinobacteria	Actinomycetales	Microbacteriaceae	Candidatus Rhodoluna	0	2	0	14	2	2	5	27	2	2	6	43	38	72	0	5	0	0	0	1	2	3	4	0	2	23	6	3	7	1	60	22	37	51	11	1
denovo82426	Actinobacteria	Actinobacteria	Actinomycetales	Microbacteriaceae	Unclassified	5	17	3	11	2	1	5	29	11	6	3	24	31	58	0	5	4	0	7	5	2	11	4	9	5	19	10	6	10	3	40	19	36	39	13	1
denovo161939	Actinobacteria	Actinobacteria	Actinomycetales	ACK-M1	Unclassified	9	19	5	3	4	27	24	7	38	3	8	6	7	4	14	8	1	33	5	8	1	10	4	31	29	10	2	35	11	31	3	13	21	4	14	27
denovo218299	Actinobacteria	Actinobacteria	Actinomycetales	ACK-M1	Unclassified	3	21	2	6	0	1	5	46	6	16	3	14	13	24	0	7	8	4	3	8	28	21	30	47	1	17	2	4	16	0	19	45	18	22	18	0
denovo109967	Actinobacteria	Actinobacteria	Actinomycetales	Unclassified	Unclassified	6	7	22	17	4	3	32	6	10	5	14	32	11	13	0	20	12	10	0	11	14	17	24	11	11	53	12	20	2	2	14	28	4	37	10	7
denovo28581	Actinobacteria	Actinobacteria	Actinomycetales	ACK-M1	Unclassified	0	10	1	36	15	11	23	37	22	7	3	9	13	2	0	1	2	2	0	6	8	24	79	34	18	7	0	22	37	1	19	2	0	66	9	3
denovo58308	Actinobacteria	Actinobacteria	Actinomycetales	ACK-M1	Unclassified	10	3	6	3	14	2	10	36	11	3	8	29	20	9	2	18	3	5	21	21	19	26	28	21	20	14	6	8	6	10	31	18	11	38	18	4
denovo183619	Actinobacteria	Acidimicrobiia	Acidimicrobiales	C111	Unclassified	0	26	25	1	12	6	51	0	11	9	0	4	0	1	0	0	20	2	0	9	0	0	6	0	12	69	6	45	44	2	11	0	121	0	42	0
denovo301783	Actinobacteria	Actinobacteria	Actinomycetales	ACK-M1	Unclassified	12	8	1	5	15	2	5	15	34	8	21	17	17	11	3	22	6	18	23	27	3	40	36	18	23	13	6	13	8	15	13	27	6	30	9	8
denovo231990	Actinobacteria	Actinobacteria	Actinomycetales	Microbacteriaceae	Candidatus Rhodoluna	2	47	0	37	0	1	11	24	3	3	2	12	25	47	0	12	14	3	0	1	23	28	11	2	5	32	15	14	3	0	15	19	27	39	40	1
denovo191129	Actinobacteria	Actinobacteria	Actinomycetales	ACK-M1	Unclassified	2	6	10	5	16	2	9	23	14	7	6	6	4	12	1	8	6	5	57	23	4	83	43	31	8	6	5	10	22	13	37	11	11	10	15	7
denovo16326	Actinobacteria	Actinobacteria	Actinomycetales	ACK-M1	Unclassified	11	9	10	11	12	6	15	22	12	8	13	35	18	11	4	19	3	14	28	20	14	26	43	28	13	10	11	18	10	5	28	17	21	20	13	7
denovo111319	Actinobacteria	Actinobacteria	Actinomycetales	ACK-M1	Unclassified	10	42	7	8	2	2	2	17	6	69	13	2	9	4	0	5	1	3	2	23	15	31	23	43	4	3	4	11	151	3	1	21	4	17	23	6
denovo2021	Actinobacteria	Actinobacteria	Actinomycetales	ACK-M1	Unclassified	22	3	11	5	20	2	13	27	14	9	13	29	24	17	4	27	11	15	28	37	16	34	38	19	16	23	21	15	5	3	33	25	5	25	13	6
denovo302916	Actinobacteria	Actinobacteria	Actinomycetales	ACK-M1	Unclassified	16	3	13	12	22	4	16	33	23	6	12	16	13	11	4	16	6	6	44	13	17	43	51	39	22	38	1	14	40	8	12	17	5	31	12	3
denovo277704	Actinobacteria	Actinobacteria	Actinomycetales	ACK-M1	Unclassified	1	14	17	4	14	5	9	38	17	8	8	15	3	13	1	12	4	16	70	15	9	74	51	8	10	20	5	11	26	23	40	8	19	15	20	16
denovo56516	Actinobacteria	Acidimicrobiia	Acidimicrobiales	C111	Unclassified	0	134	1	1	20	0	2	0	2	9	12	2	1	31	0	1	20	7	0	28	1	9	3	0	5	38	42	10	127	1	6	14	92	19	34	3
denovo306168	Actinobacteria	Actinobacteria	Actinomycetales	ACK-M1	Unclassified	6	4	10	7	18	4	14	27	48	19	16	16	11	13	9	42	12	18	22	29	9	42	57	17	33	16	10	14	12	20	13	40	11	26	14	5
denovo82656	Actinobacteria	Acidimicrobiia	Acidimicrobiales	Unclassified	Unclassified	4	27	9	29	19	0	9	29	3	14	12	14	19	9	2	21	12	22	31	2	38	5	14	71	1	42	37	5	2	1	15	8	19	145	10	12
denovo243222	Actinobacteria	Actinobacteria	Actinomycetales	ACK-M1	Unclassified	13	8	7	7	21	5	22	33	41	12	25	21	14	20	11	47	8	31	30	26	13	58	60	17	23	13	7	23	17	20	15	41	11	45	12	11
denovo73247	Actinobacteria	Actinobacteria	Actinomycetales	Microbacteriaceae	Candidatus Rhodoluna	19	55	6	18	1	2	9	48	7	17	6	35	43	89	1	9	9	3	2	23	11	6	36	51	3	34	10	6	47	2	46	62	32	51	23	3
denovo18751	Actinobacteria	Actinobacteria	Actinomycetales	ACK-M1	Unclassified	21	21	35	25	5	22	17	19	24	20	12	17	24	18	4	35	10	4	25	40	68	91	54	136	13	19	11	20	11	6	30	27	12	45	11	14
denovo281062	Actinobacteria	Actinobacteria	Actinomycetales	ACK-M1	Unclassified	8	3	13	55	1	0	7	76	10	11	23	87	50	47	1	32	23	2	3	12	34	114	58	6	5	45	12	4	1	0	86	35	27	53	19	3
denovo262647	Actinobacteria	Actinobacteria	Actinomycetales	ACK-M1	Unclassified	46	0	1	0	0	21	45	0	25	6	14	24	122	1	0	5	16	15	0	0	75	0	0	89	43	26	94	29	0	3	13	257	3	54	5	1
denovo3867	Actinobacteria	Actinobacteria	Actinomycetales	ACK-M1	Unclassified	13	18	11	15	20	14	24	55	33	11	23	71	38	32	5	41	13	28	37	47	38	58	81	28	20	44	27	21	9	13	65	47	22	47	31	12
denovo12013	Actinobacteria	Actinobacteria	Actinomycetales	ACK-M1	Unclassified	23	12	11	6	27	8	23	31	67	30	36	28	16	22	4	67	10	37	64	38	11	72	80	47	43	26	8	23	28	37	25	51	12	65	15	26
denovo96239	Actinobacteria	Actinobacteria	Actinomycetales	ACK-M1	Unclassified	16	17	35	7	30	9	21	51	39	12	21	36	18	32	2	33	5	12	124	43	39	124	76	77	25	19	11	30	34	23	49	10	33	47	27	12
denovo81280	Actinobacteria	Actinobacteria	Actinomycetales	ACK-M1	Unclassified	27	8	25	7	21	18	32	50	46	23	39	60	32	15	12	32	25	40	18	49	62	89	98	79	41	44	21	25	35	26	24	34	43	70	31	10
denovo49438	Actinobacteria	Acidimicrobiia	Acidimicrobiales	C111	Unclassified	37	41	17	33	8	6	30	16	28	26	23	44	22	31	5	14	9	43	14	6	59	15	45	155	37	58	53	26	36	10	69	81	35	138	30	11
denovo36007	Actinobacteria	Actinobacteria	Actinomycetales	ACK-M1	Unclassified	11	23	20	61	4	5	18	98	24	33	32	75	46	67	3	54	33	9	10	27	53	147	77	20	21	48	13	10	17	9	68	59	31	69	28	14
denovo305103	Actinobacteria	Acidimicrobiia	Acidimicrobiales	C111	Unclassified	48	6	7	61	2	2	33	22	22	17	48	79	32	19	3	25	22	67	1	11	198	10	78	168	22	131	27	26	12	5	37	23	21	112	9	24
denovo293127	Actinobacteria	Actinobacteria	Actinomycetales	ACK-M1	Unclassified	30	9	122	17	36	21	52	45	54	13	46	55	41	61	16	58	14	39	9	91	49	105	99	221	71	29	37	47	34	15	44	18	18	96	8	15
denovo219860	Actinobacteria	Actinobacteria	Actinomycetales	Microbacteriaceae	Candidatus Rhodoluna	43	121	9	88	0	4	38	48	26	93	27	11	8	2	0	5	11	27	1	27	56	4	104	26	26	184	221	30	39	12	8	129	284	3	66	6
denovo259622	Actinobacteria	Actinobacteria	Actinomycetales	Microbacteriaceae	Candidatus Aquiluna	6	58	3	1	0	4	6	40	4	85	15	1	8	6	1	5	6	6	0	59	29	12	44	453	31	17	6	36	467	21	4	353	6	13	10	8
denovo234496	Actinobacteria	Acidimicrobiia	Acidimicrobiales	C111	Unclassified	78	1	0	9	0	39	49	4	37	19	60	72	63	11	103	24	36	41	0	0	230	0	52	83	115	110	53	18	1	3	77	243	0	107	5	12
denovo294784	Actinobacteria	Acidimicrobiia	Acidimicrobiales	C111	Unclassified	34	80	35	273	17	13	48	4	25	34	46	36	14	47	8	12	48	92	0	9	191	11	80	163	22	160	98	34	16	3	85	18	74	72	33	65
denovo266034	Actinobacteria	Acidimicrobiia	Acidimicrobiales	C111	Unclassified	21	11	25	336	0	2	37	25	13	41	33	44	28	55	9	7	53	79	0	10	175	1	97	69	29	148	188	23	17	13	150	29	79	381	38	44
denovo222003	Actinobacteria	Acidimicrobiia	Acidimicrobiales	C111	Unclassified	117	48	13	332	0	13	66	49	24	33	21	27	21	41	5	27	20	57	0	15	155	38	147	508	30	106	17	45	20	23	82	23	17	152	15	53
denovo255779	Actinobacteria	Actinobacteria	Actinomycetales	Microbacteriaceae	Unclassified	40	25	34	8	0	2	20	271	19	23	7	22	2	8	0	20	15	10	0	2	261	78	52	1116	14	76	1	20	14	8	34	12	90	88	92	1
denovo244070	Actinobacteria	Actinobacteria	Actinomycetales	Microbacteriaceae	Candidatus Rhodoluna	15	81	7	372	14	14	31	90	26	43	27	138	32	197	1	98	87	3	1	31	135	150	30	4	22	153	29	38	28	3	110	83	150	141	95	13
denovo294800	Actinobacteria	Actinobacteria	Actinomycetales	Unclassified	Unclassified	27	76	80	101	8	16	86	161	50	120	83	105	56	82	18	59	37	7	0	4	203	66	61	167	31	227	75	53	9	4	98	99	83	78	76	9
denovo194520	Actinobacteria	Actinobacteria	Actinomycetales	ACK-M1	Unclassified	68	26	77	84	102	55	107	117	118	40	61	82	47	69	40	68	29	71	216	81	60	195	165	160	126	173	38	101	336	53	80	116	62	133	81	50
denovo214185	Actinobacteria	Actinobacteria	Actinomycetales	ACK-M1	Unclassified	167	54	149	60	60	114	86	192	172	83	126	85	99	67	54	140	63	143	96	103	196	364	367	522	129	177	60	87	59	96	60	122	68	182	87	57
denovo208531	Actinobacteria	Actinobacteria	Actinomycetales	ACK-M1	Unclassified	87	29	107	28	74	66	99	184	183	73	137	279	81	94	59	164	69	139	19	129	329	311	463	349	138	202	71	107	162	117	79	101	143	265	102	38
denovo216482	Actinobacteria	Actinobacteria	Actinomycetales	ACK-M1	Unclassified	443	48	260	154	283	194	229	217	353	167	167	286	80	111	20	212	91	279	53	225	246	169	359	1158	372	203	156	194	110	124	188	267	38	258	198	93
denovo132927	Actinobacteria	Actinobacteria	Actinomycetales	Unclassified	Unclassified	41	181	119	726	9	49	52	482	81	136	168	467	272	316	11	305	270	62	29	155	354	785	242	81	95	434	212	77	55	20	549	292	299	394	244	47
denovo82162	Actinobacteria	Actinobacteria	Actinomycetales	ACK-M1	Unclassified	150	212	199	94	251	118	136	285	226	175	173	172	141	113	14	245	93	164	987	694	280	661	771	571	200	184	128	192	311	148	170	192	104	290	138	147
denovo26640	Actinobacteria	Acidimicrobiia	Acidimicrobiales	C111	Unclassified	384	248	172	976	168	70	356	279	167	322	373	406	284	166	123	529	233	321	4	197	596	144	493	1781	186	803	248	233	389	134	346	446	349	783	147	190
denovo50473	Actinobacteria	Actinobacteria	Actinomycetales	ACK-M1	Unclassified	624	464	683	365	927	1236	931	802	2199	824	955	643	474	773	732	1847	479	1712	1396	1236	356	2022	2192	2261	1644	1097	537	1027	1645	1589	567	1902	570	1743	599	778
denovo28229	Actinobacteria	Actinobacteria	Actinomycetales	ACK-M1	Unclassified	1874	972	1562	1671	2915	1386	2458	5865	3276	1390	2749	6955	3671	3078	600	4152	1517	2333	5008	4647	3739	5667	9276	2964	3148	4147	2679	2707	1482	1673	6474	3796	2546	5690	3246	1188
denovo273693	Armatimonadetes	[Fimbriimonadia]	[Fimbriimonadales]	[Fimbriimonadaceae]	Fimbriimonas	0	0	0	0	0	0	0	0	0	0	0	0	0	0	0	0	0	0	53	0	0	0	0	0	0	0	0	0	0	0	0	0	0	0	0	0
denovo287992	Armatimonadetes	[Fimbriimonadia]	[Fimbriimonadales]	[Fimbriimonadaceae]	Fimbriimonas	1	1	1	8	13	0	0	0	2	0	2	0	0	0	5	0	0	0	0	1	0	0	8	0	0	6	0	0	0	1	6	0	1	1	0	3
denovo244437	Armatimonadetes	Armatimonadia	Armatimonadales	Armatimonadaceae	Unclassified	0	1	0	2	0	0	1	0	2	0	0	0	3	1	16	0	1	0	0	4	10	0	0	3	0	0	3	1	1	1	3	0	2	0	7	0
denovo247902	Armatimonadetes	[Fimbriimonadia]	[Fimbriimonadales]	[Fimbriimonadaceae]	Fimbriimonas	1	0	9	10	15	0	0	0	2	1	0	0	0	0	1	1	0	0	0	2	0	0	17	1	0	2	1	0	0	1	0	0	1	0	0	0
denovo192542	Armatimonadetes	[Fimbriimonadia]	[Fimbriimonadales]	[Fimbriimonadaceae]	Fimbriimonas	1	1	40	28	14	1	2	4	4	0	3	1	0	0	1	1	1	0	0	2	0	0	15	0	0	7	0	0	3	4	9	0	1	1	3	2
denovo166648	Armatimonadetes	[Fimbriimonadia]	[Fimbriimonadales]	[Fimbriimonadaceae]	Fimbriimonas	21	2	29	26	7	39	21	0	40	58	81	5	26	1	1	41	67	93	153	48	2	0	10	0	22	174	178	25	18	9	5	61	6	18	297	20
denovo238422	Planctomycetes	OM190	CL500-15	Unclassified	Unclassified	0	4	0	0	0	2	4	0	0	4	0	1	0	0	0	2	1	2	0	0	0	0	0	0	0	1	0	4	13	0	2	0	0	0	10	1
denovo291413	Planctomycetes	Phycisphaerae	Phycisphaerales	Unclassified	Unclassified	0	1	3	0	9	5	2	0	2	0	1	0	1	5	0	0	0	1	0	0	0	0	4	0	0	4	0	0	0	0	2	1	0	21	0	2
denovo180198	Planctomycetes	Phycisphaerae	Phycisphaerales	Unclassified	Unclassified	2	2	3	0	3	3	3	0	1	0	2	0	0	2	0	0	0	0	9	3	0	0	7	0	4	4	2	1	1	0	0	0	0	19	0	0
denovo186952	Planctomycetes	Phycisphaerae	Phycisphaerales	Unclassified	Unclassified	2	0	0	0	0	3	2	0	2	0	2	1	0	0	7	1	0	17	0	4	0	4	0	1	2	0	0	2	0	1	1	0	0	0	0	20
denovo99506	Planctomycetes	Phycisphaerae	Phycisphaerales	Unclassified	Unclassified	5	1	1	0	7	1	0	0	1	0	1	2	1	4	2	0	0	4	31	1	0	1	4	1	3	6	0	0	0	1	2	0	0	6	0	2
denovo269223	Planctomycetes	Phycisphaerae	Phycisphaerales	Unclassified	Unclassified	0	0	1	0	19	0	3	0	1	1	1	16	2	0	0	1	0	0	0	0	0	0	0	1	0	7	0	2	0	0	4	2	4	26	0	0
denovo234107	Planctomycetes	Planctomycetia	Pirellulales	Pirellulaceae	Unclassified	0	5	0	0	0	2	1	0	0	0	1	2	0	3	0	7	5	0	0	1	0	0	0	0	2	4	1	3	0	1	47	2	0	0	6	2
denovo140096	Planctomycetes	vadinHA49	DH61	Unclassified	Unclassified	0	0	0	0	0	0	0	0	0	0	0	35	0	0	0	0	0	0	0	1	1	0	0	0	0	3	1	0	0	0	44	0	7	0	10	0
denovo127602	Planctomycetes	Phycisphaerae	Phycisphaerales	Unclassified	Unclassified	43	0	0	1	0	0	0	0	0	0	0	0	0	0	21	0	0	4	36	0	0	0	0	0	0	0	0	0	0	0	0	0	0	0	0	2
denovo230262	Planctomycetes	Phycisphaerae	Phycisphaerales	Unclassified	Unclassified	14	0	8	1	0	2	1	0	1	1	4	0	11	0	6	0	0	18	13	7	0	1	0	8	4	2	1	3	1	4	1	0	0	0	0	4
denovo176785	Planctomycetes	Phycisphaerae	Phycisphaerales	Unclassified	Unclassified	1	0	3	0	0	0	12	0	3	2	12	1	2	0	3	0	0	3	0	1	0	0	23	0	0	47	0	7	0	0	1	0	0	2	0	0
denovo193603	Planctomycetes	Phycisphaerae	Phycisphaerales	Unclassified	Unclassified	0	0	2	0	0	3	0	0	1	2	1	0	0	0	1	0	0	55	0	5	0	0	1	0	24	0	0	9	6	12	0	0	1	0	0	1
denovo128450	Planctomycetes	Phycisphaerae	Phycisphaerales	Unclassified	Unclassified	5	1	5	1	16	0	3	0	1	0	3	0	4	6	2	1	0	1	19	1	0	0	8	1	1	11	2	1	0	0	0	0	0	29	1	3
[truncated: 846 more rows]
